# Supplementary material for: 2-(3-Bromo­prop­yl)isoindoline-1,3-dione
Source: Acta Crystallogr Sect E Struct Rep Online. 2009 Oct 3;65(Pt 11):o2646. doi: 10.1107/S1600536809038021 (PMC2971232; doi:10.1107/S1600536809038021)
Supplement: Supplementary file 2 [file e-65-o2646-Isup2.hkl]

# 
# h,k,l, Fc-squared, Fo-squared, sigma(Fo-squared) and status flag 
# 
data_I
_shelx_title ' Q in P2(1)' 
_shelx_refln_list_code          4 
_shelx_F_calc_maximum      100.15 
_exptl_crystal_F_000       268.00 
_reflns_d_resolution_high  0.8108 
 
loop_ 
 _symmetry_equiv_pos_as_xyz 
 'x, y, z' 
 '-x, y+1/2, -z' 
 
_cell_length_a     4.8413 
_cell_length_b     7.3401 
_cell_length_c    15.0954 
_cell_angle_alpha  90.000 
_cell_angle_beta   91.729 
_cell_angle_gamma  90.000 
 
_shelx_F_squared_multiplier     1.000 
 
loop_ 
 _refln_index_h 
 _refln_index_k 
 _refln_index_l 
 _refln_F_squared_calc 
 _refln_F_squared_meas 
 _refln_F_squared_sigma 
 _refln_observed_status 
   0  -8   0      106.67      105.90      7.88 o 
   1  -8   0       38.79       42.46      5.04 o 
   2  -8   0       14.53       14.85      4.51 o 
   1  -7   0      124.19      128.80      5.77 o 
   2  -7   0      155.63      155.45      6.29 o 
   3  -7   0        9.78       10.19      4.33 o 
   0  -6   0      702.73      714.07     24.36 o 
   1  -6   0      120.04      114.20      4.09 o 
   2  -6   0        3.73        5.57      1.83 o 
   3  -6   0       85.23       96.68      4.67 o 
   4  -6   0       32.68       34.77      3.20 o 
   1  -5   0      728.53      708.34     20.05 o 
   2  -5   0      296.39      278.31      8.81 o 
   3  -5   0       21.94       21.08      1.83 o 
   4  -5   0       34.43       35.27      2.90 o 
   1  -4   0      508.71      472.21     15.71 o 
   2  -4   0       47.92       46.49      2.18 o 
   3  -4   0       55.13       55.64      2.71 o 
   4  -4   0      135.16      136.35      7.31 o 
   5  -4   0       11.22       11.22      4.35 o 
   1  -3   0      174.49      159.39      5.84 o 
   2  -3   0      841.26      823.66     23.44 o 
   3  -3   0      114.89      110.39      3.84 o 
   4  -3   0       70.54       72.30      4.18 o 
   5  -3   0       37.39       40.53      3.62 o 
   1  -2   0     1719.15     1671.82     55.29 o 
   2  -2   0        1.33        1.72      0.70 o 
   3  -2   0      243.08      233.87     10.21 o 
   4  -2   0      194.62      192.85      8.30 o 
   5  -2   0        6.64        2.09      2.51 o 
   1  -1   0      809.82      855.12     24.28 o 
   2  -1   0     2362.18     2370.86     88.02 o 
   3  -1   0       17.40       21.35      2.33 o 
   4  -1   0       35.62       33.67      2.59 o 
   5  -1   0       58.05       66.98      6.98 o 
   1   0   0      175.92      173.20      9.90 o 
   2   0   0      544.15      535.84     20.63 o 
   3   0   0       81.46       79.84      3.77 o 
   4   0   0      168.01      167.53      7.21 o 
   5   0   0        1.75        1.27      3.87 o 
   2   1   0     2222.06     2254.65     88.00 o 
   4   1   0       38.85       36.86      4.18 o 
   5   1   0       54.12       58.86      6.43 o 
   0   2   0     4345.67     4780.21    265.96 o 
   1   2   0     1634.47     1590.66     91.67 o 
   2   2   0        6.48        6.98      1.78 o 
   3   2   0      254.13      250.17     14.39 o 
   4   2   0      201.59      194.86     12.50 o 
   5   2   0        4.76        3.14      4.57 o 
   1   3   0      179.55      165.45      9.73 o 
   2   3   0      849.91      815.94     46.25 o 
   3   3   0      114.76      112.51      7.83 o 
   4   3   0       57.84       60.46      6.66 o 
   5   3   0       42.70       44.13      6.14 o 
   0   4   0     1566.17     1633.38     91.15 o 
   1   4   0      434.73      421.48     25.96 o 
   2   4   0       34.49       36.89      4.05 o 
   4   4   0      131.74      136.31     10.17 o 
   5   4   0        8.95       11.25      5.65 o 
   1   5   0      664.42      658.00     39.49 o 
   2   5   0      355.19      345.11     17.78 o 
   3   5   0       20.83       28.39      4.51 o 
   4   5   0       28.57       31.62      5.71 o 
   0   6   0      754.36      745.55     41.40 o 
   1   6   0       96.01       94.98      7.97 o 
   2   6   0        7.99       16.90      3.97 o 
   3   6   0       76.35       77.35      8.11 o 
   4   6   0       36.39       48.49      6.92 o 
   1   7   0      139.29      143.26      9.75 o 
   2   7   0      145.21      134.34     10.91 o 
   3   7   0       13.50       16.84      5.52 o 
   2   8   0       16.08       12.89      4.89 o 
  -2  -8   1        9.59       12.18      4.49 o 
  -1  -8   1       10.19       10.14      3.91 o 
   0  -8   1       70.28       86.04      6.48 o 
   1  -8   1       96.63      100.07      5.50 o 
   2  -8   1        1.96        3.42      2.75 o 
  -3  -7   1        3.06        2.35      4.06 o 
  -2  -7   1       53.80       51.11      5.37 o 
  -1  -7   1      168.86      176.11      7.03 o 
   0  -7   1       59.21       62.41      2.89 o 
   1  -7   1       86.66       82.73      3.88 o 
   2  -7   1      179.76      191.48      7.75 o 
   3  -7   1       45.70       47.11      3.45 o 
  -4  -6   1        8.72        3.91      4.37 o 
  -3  -6   1      166.36      163.43      6.57 o 
  -2  -6   1      209.06      211.61      7.66 o 
  -1  -6   1       58.51       53.35      3.17 o 
   0  -6   1      283.45      272.67      8.06 o 
   1  -6   1      137.67      133.35      4.80 o 
   2  -6   1       56.26       50.60      2.66 o 
   3  -6   1       29.98       29.47      2.69 o 
   4  -6   1       28.18       32.69      3.19 o 
  -4  -5   1       26.83       35.32      4.70 o 
  -3  -5   1       11.64       12.21      1.97 o 
  -2  -5   1      104.54       97.06      3.58 o 
  -1  -5   1      668.47      641.22     18.43 o 
   0  -5   1      285.81      289.97     15.51 o 
   1  -5   1      215.47      215.30      8.06 o 
   2  -5   1      418.85      397.68     11.77 o 
   3  -5   1      123.53      126.27      4.68 o 
   4  -5   1        5.32        6.41      3.26 o 
  -5  -4   1        6.17        6.27      4.17 o 
  -4  -4   1       16.93       21.77      3.90 o 
  -3  -4   1      541.98      532.21     15.42 o 
  -2  -4   1      361.88      345.61      9.91 o 
  -1  -4   1        8.40        9.97      0.99 o 
   0  -4   1      658.67      621.73     28.60 o 
   1  -4   1     1360.46     1368.39     40.67 o 
   2  -4   1       67.28       62.09      3.14 o 
   3  -4   1       63.58       64.44      3.00 o 
   4  -4   1       78.74       82.63      3.72 o 
   5  -4   1        8.39        9.31      3.07 o 
  -5  -3   1       12.15       17.83      4.04 o 
  -4  -3   1      112.36      112.99      5.71 o 
  -3  -3   1        6.50        6.62      1.20 o 
  -2  -3   1      311.72      302.23      9.24 o 
  -1  -3   1     1248.22     1231.85     34.84 o 
   0  -3   1     1111.86     1113.33     62.24 o 
   1  -3   1      306.54      306.46      8.86 o 
   2  -3   1     1953.62     1929.20     63.93 o 
   3  -3   1      228.03      221.44      6.70 o 
   4  -3   1       24.09       26.08      2.65 o 
   5  -3   1       32.85       31.16      3.36 o 
  -5  -2   1        5.55        6.48      2.69 o 
  -4  -2   1        1.23        2.11      1.92 o 
  -3  -2   1     1060.22     1039.86     40.12 o 
  -2  -2   1      749.43      746.93     21.54 o 
  -1  -2   1      599.64      636.57     18.41 o 
   0  -2   1      426.48      456.48     25.55 o 
   1  -2   1     3232.83     3132.96    103.06 o 
   2  -2   1      249.34      255.14      8.82 o 
   3  -2   1       87.80       81.64      4.06 o 
   4  -2   1      247.21      243.55     10.02 o 
   5  -2   1        7.32       12.80      2.80 o 
  -5  -1   1       62.60       66.50      6.90 o 
  -4  -1   1      162.23      162.64      7.19 o 
  -3  -1   1        4.79        3.14      1.45 o 
  -2  -1   1      962.74      951.84     36.63 o 
  -1  -1   1     3415.83     3492.84    102.98 o 
   1  -1   1      885.55      936.68     31.93 o 
   2  -1   1     1929.33     1859.55     59.77 o 
   3  -1   1      810.26      795.95     29.09 o 
   4  -1   1       36.59       41.87      2.99 o 
   5  -1   1        2.41        7.41      4.21 o 
  -5   0   1        7.60        3.15      3.88 o 
  -4   0   1      166.91      171.76      7.39 o 
  -3   0   1      703.65      695.72     26.84 o 
  -2   0   1     1176.37     1162.12     44.39 o 
  -1   0   1      165.36      164.44      6.45 o 
   1   0   1     5186.30     5076.88    281.90 o 
   2   0   1      110.62      114.36      6.17 o 
   3   0   1      138.69      139.55      5.91 o 
   4   0   1       71.18       70.52      4.56 o 
   5   0   1       56.30       62.02      6.73 o 
  -5   1   1       64.13       69.28      7.31 o 
  -4   1   1      171.19      173.41     11.01 o 
  -3   1   1        6.77        6.51      1.29 o 
  -2   1   1      945.85      964.58     36.63 o 
  -1   1   1     4104.49     4082.34    202.78 o 
   0   1   1      438.90      469.02     18.53 o 
   1   1   1     1003.92      973.94     52.92 o 
   2   1   1     1753.25     1697.44     67.86 o 
   3   1   1      723.44      712.04     29.01 o 
   4   1   1       43.56       45.93      4.64 o 
   5   1   1        0.44       -2.74      4.17 o 
  -5   2   1        5.28        4.19      4.49 o 
  -4   2   1        1.09        5.48      3.50 o 
  -3   2   1     1071.22     1058.17     58.69 o 
  -2   2   1      799.98      780.15     42.53 o 
  -1   2   1      625.17      662.06     24.85 o 
   0   2   1      441.49      500.69     19.28 o 
   1   2   1     3080.33     2934.31    170.76 o 
   2   2   1      253.23      243.53     14.61 o 
   3   2   1       97.57       85.61      6.47 o 
   4   2   1      232.31      234.30     15.05 o 
   5   2   1       11.21       23.18      5.13 o 
  -5   3   1       10.61       14.60      5.15 o 
  -4   3   1      132.72      129.13      8.95 o 
  -3   3   1        5.68        7.80      2.84 o 
  -2   3   1      386.52      364.68     18.49 o 
  -1   3   1     1212.37     1213.55     68.67 o 
   0   3   1     1160.17     1224.83     46.86 o 
   1   3   1      314.19      298.95     17.45 o 
   2   3   1     1917.59     1847.64    105.97 o 
   3   3   1      203.99      202.71     13.38 o 
   4   3   1       18.62       17.32      4.31 o 
   5   3   1       24.91       21.53      5.48 o 
  -5   4   1        6.40        4.40      5.37 o 
  -4   4   1       15.31       17.68      4.69 o 
  -3   4   1      513.86      524.15     30.64 o 
  -2   4   1      301.19      306.40     19.75 o 
  -1   4   1        7.22        6.65      2.10 o 
   0   4   1      516.91      496.55     21.62 o 
   1   4   1     1580.88     1622.85     80.19 o 
   2   4   1       62.11       49.36      5.12 o 
   3   4   1       69.89       74.37      6.38 o 
   4   4   1       88.93       90.19      7.86 o 
   5   4   1       12.32       14.30      5.51 o 
  -4   5   1       18.73       19.36      5.48 o 
  -3   5   1       16.53       13.81      4.35 o 
  -2   5   1      112.54      102.53      7.52 o 
  -1   5   1      680.65      635.89     36.43 o 
   0   5   1      282.64      283.23     11.98 o 
   1   5   1      196.73      212.83     13.14 o 
   2   5   1      388.42      394.50     23.32 o 
   3   5   1      146.30      140.01      9.58 o 
   4   5   1        3.39       -0.12      4.68 o 
  -4   6   1        7.75       11.11      5.83 o 
  -3   6   1      158.12      156.71     11.59 o 
  -2   6   1      176.96      192.31     13.34 o 
  -1   6   1       51.55       51.41      4.96 o 
   0   6   1      310.07      306.29     12.26 o 
   2   6   1       40.09       44.40      5.45 o 
   3   6   1       22.39       25.74      5.17 o 
   4   6   1       32.98       28.71      6.39 o 
  -3   7   1        3.71        9.37      5.31 o 
  -2   7   1       64.06       65.59      6.37 o 
  -1   7   1      181.69      184.95     12.01 o 
   1   7   1       70.50       68.60      7.06 o 
   2   7   1      190.47      206.60     13.45 o 
   3   7   1       42.35       39.69      6.51 o 
  -2   8   1        4.95        5.89      4.66 o 
  -1   8   1       12.33       13.94      4.49 o 
   0  -9   2       33.24       36.19      5.97 o 
  -2  -8   2       63.28       64.05      6.94 o 
  -1  -8   2       51.95       64.31      6.18 o 
   0  -8   2       22.72       19.57      4.58 o 
   1  -8   2       71.82       74.44      7.68 o 
   2  -8   2       47.80       45.65      4.33 o 
  -3  -7   2       19.67       26.98      4.89 o 
  -2  -7   2       41.76       37.48      4.69 o 
  -1  -7   2      124.49      111.38      7.47 o 
   0  -7   2      107.55      108.04      7.02 o 
   1  -7   2       23.59       27.93      3.23 o 
   2  -7   2       14.75       15.96      2.60 o 
   3  -7   2       69.00       71.07      4.32 o 
  -4  -6   2        2.76        7.13      4.35 o 
  -3  -6   2       53.69       49.19      5.38 o 
  -2  -6   2      229.14      236.34     13.66 o 
  -1  -6   2       18.53       26.51      2.11 o 
   0  -6   2        4.58        4.75      1.38 o 
   1  -6   2      402.88      389.75     14.40 o 
   2  -6   2       92.93       93.18      3.89 o 
   3  -6   2        6.86        6.31      1.99 o 
   4  -6   2       20.17       15.95      2.93 o 
  -4  -5   2       43.80       49.60      5.54 o 
  -3  -5   2       59.09       62.82      3.45 o 
  -2  -5   2       83.43       78.48      4.18 o 
  -1  -5   2      704.40      699.65     20.52 o 
   0  -5   2      716.92      692.74     23.07 o 
   1  -5   2      166.19      151.40      5.90 o 
   2  -5   2       22.91       27.06      2.68 o 
   3  -5   2      142.75      140.41      4.97 o 
   4  -5   2       46.43       46.21      2.83 o 
  -5  -4   2       20.59       27.70      5.01 o 
  -4  -4   2        2.83        4.19      3.42 o 
  -3  -4   2       75.55       74.64      3.18 o 
  -2  -4   2      771.80      767.86     22.40 o 
  -1  -4   2      375.51      375.88     10.59 o 
   0  -4   2      152.43      150.08      8.11 o 
   1  -4   2      630.85      596.57     17.82 o 
   2  -4   2      588.46      555.49     18.90 o 
   3  -4   2       36.82       37.44      2.13 o 
   4  -4   2       86.98       84.84      3.84 o 
   5  -4   2       21.82       26.87      3.45 o 
  -5  -3   2        7.22        7.30      4.00 o 
  -4  -3   2       42.36       47.74      3.26 o 
  -3  -3   2      186.74      174.37      7.48 o 
  -2  -3   2       27.98       29.84      1.55 o 
  -1  -3   2     2439.30     2392.39     68.98 o 
   0  -3   2     4006.94     4150.54    216.57 o 
   1  -3   2      127.34      132.11      4.29 o 
   2  -3   2      136.73      133.06      5.53 o 
   3  -3   2      524.03      502.57     14.79 o 
   4  -3   2       28.84       34.08      2.87 o 
   5  -3   2        5.70        6.59      3.44 o 
  -5  -2   2       33.92       36.31      3.33 o 
  -4  -2   2       17.07       16.49      2.27 o 
  -3  -2   2      243.06      256.48     10.48 o 
  -2  -2   2      790.82      733.35     20.54 o 
  -1  -2   2     1244.57     1271.22     35.65 o 
   0  -2   2      179.05      172.81      8.60 o 
   1  -2   2     2586.72     2556.93     82.84 o 
   2  -2   2      884.42      917.12     31.97 o 
   3  -2   2       86.25       84.16      3.63 o 
   4  -2   2       40.18       41.85      2.99 o 
   5  -2   2       57.88       62.94      4.34 o 
  -5  -1   2       39.85       46.35      5.46 o 
  -4  -1   2      160.48      162.35      6.78 o 
  -3  -1   2      219.95      206.70      8.34 o 
  -2  -1   2       25.49       23.89      2.12 o 
  -1  -1   2    10030.91    10136.88    376.58 o 
   1  -1   2      655.68      686.72     22.86 o 
   2  -1   2       23.75       32.69      1.96 o 
   3  -1   2      919.06      882.30     32.98 o 
   4  -1   2       84.11       86.29      4.73 o 
   5  -1   2        2.30        0.21      4.23 o 
  -5   0   2       16.54       17.44      4.40 o 
  -4   0   2        8.21        4.12      1.87 o 
  -3   0   2      590.54      637.92     24.63 o 
  -2   0   2      891.27      864.59     33.07 o 
   0   0   2      315.26      317.19     18.06 o 
   1   0   2     3663.44     3620.55    121.80 o 
   2   0   2      150.15      139.35      8.46 o 
   3   0   2      171.34      178.72      7.35 o 
   4   0   2       80.20       81.11      6.92 o 
   5   0   2      127.40      134.50     10.14 o 
  -5   1   2       49.02       57.10      6.00 o 
  -4   1   2      127.06      131.30     10.19 o 
  -3   1   2      211.53      201.99      8.37 o 
  -2   1   2       17.94       19.24      2.60 o 
  -1   1   2     9723.62     9744.29    661.76 o 
   0   1   2     1887.06     2021.17     77.08 o 
   1   1   2      635.92      655.71     37.84 o 
   3   1   2      851.83      830.52     32.91 o 
   4   1   2      105.48      115.01      7.61 o 
   5   1   2        2.66        1.97      4.44 o 
  -5   2   2       30.41       33.36      5.50 o 
  -4   2   2       16.47       13.72      3.73 o 
  -3   2   2      258.72      267.70     15.54 o 
  -2   2   2      715.28      677.75     40.58 o 
  -1   2   2     1192.37     1241.99     48.16 o 
   0   2   2      144.24      151.42      6.55 o 
   1   2   2     2278.35     2284.29    137.16 o 
   2   2   2     1029.30     1003.89     53.00 o 
   3   2   2      101.41      101.91      6.59 o 
   4   2   2       46.94       44.64      4.97 o 
   5   2   2       66.83       75.44      7.92 o 
  -5   3   2        4.83        8.05      5.06 o 
  -4   3   2       42.14       49.60      5.43 o 
  -3   3   2      195.95      187.64     11.39 o 
  -2   3   2       24.01       28.25      1.86 o 
  -1   3   2     2483.80     2586.07    136.02 o 
   0   3   2     3902.53     4137.04    162.59 o 
   1   3   2      160.04      155.15      8.40 o 
   2   3   2      189.64      169.22      9.18 o 
   3   3   2      546.30      523.49     29.30 o 
   4   3   2       13.61       19.43      4.57 o 
   5   3   2        6.74        8.70      5.28 o 
  -5   4   2       17.51       22.27      5.80 o 
  -4   4   2        4.36       -0.95      4.26 o 
  -3   4   2       94.50       91.84      6.82 o 
  -2   4   2      807.35      826.30     44.48 o 
  -1   4   2      333.94      329.70     21.09 o 
   0   4   2      144.69      141.72      6.37 o 
   1   4   2      670.16      678.80     35.10 o 
   2   4   2      576.77      531.08     31.23 o 
   3   4   2       44.88       46.62      4.63 o 
   4   4   2       94.75      100.80      8.26 o 
   5   4   2       14.44       12.18      5.94 o 
  -4   5   2       54.78       61.92      7.02 o 
  -3   5   2       40.38       55.21      6.16 o 
  -2   5   2       72.62       73.03      6.75 o 
  -1   5   2      783.30      774.40     40.76 o 
   0   5   2      714.37      686.62     27.66 o 
   1   5   2      127.38      124.07      9.20 o 
   2   5   2       20.25       20.76      3.69 o 
   3   5   2      148.37      138.03      9.96 o 
   4   5   2       36.16       44.53      6.23 o 
  -4   6   2        2.78        3.80      5.63 o 
  -3   6   2       55.84       64.07      6.71 o 
  -2   6   2      236.45      232.86     15.06 o 
  -1   6   2       21.13       29.63      3.96 o 
   0   6   2       13.22       17.44      4.54 o 
   1   6   2      412.53      419.64     23.50 o 
   2   6   2       90.08       86.48      7.66 o 
   3   6   2        8.34       11.31      4.65 o 
   4   6   2       13.06       13.25      5.70 o 
  -3   7   2       23.62       33.35      6.34 o 
  -2   7   2       39.34       39.54      5.42 o 
  -1   7   2      108.54      101.13      8.51 o 
   0   7   2       84.53       86.96      8.28 o 
   2   7   2        5.81        3.60      4.22 o 
   3   7   2       77.78       79.52      8.40 o 
  -2   8   2       74.66       78.46      8.07 o 
  -1   8   2       44.50       48.95      6.12 o 
   0   8   2       18.77       18.08      4.81 o 
  -2  -8   3       45.23       43.13      5.33 o 
  -1  -8   3       61.27       62.91      6.26 o 
   0  -8   3       25.71       33.30      4.99 o 
   1  -8   3       52.99       59.93      4.19 o 
   2  -8   3       37.40       44.64      3.82 o 
  -3  -7   3       52.79       57.58      5.97 o 
  -2  -7   3       24.76       29.62      4.45 o 
  -1  -7   3       17.12       15.37      3.41 o 
   0  -7   3      190.17      193.57     10.91 o 
   1  -7   3      123.67      127.04      6.39 o 
   2  -7   3       18.52       17.22      3.31 o 
   3  -7   3       39.87       45.61      3.65 o 
  -4  -6   3       33.81       33.34      5.33 o 
  -3  -6   3       11.25        1.65      3.60 o 
  -2  -6   3       61.32       58.29      5.76 o 
  -1  -6   3      257.89      262.92     14.44 o 
   0  -6   3      135.75      139.88      4.51 o 
   1  -6   3      177.84      188.85      7.84 o 
   2  -6   3      304.80      298.94     11.21 o 
   3  -6   3       74.47       67.71      3.63 o 
   4  -6   3       14.64       13.44      4.10 o 
  -4  -5   3       66.94       64.90      6.55 o 
  -3  -5   3      114.53      117.98      7.88 o 
  -2  -5   3      116.43      125.61      4.95 o 
  -1  -5   3       20.56       19.93      2.68 o 
   0  -5   3      814.61      806.41     27.98 o 
   1  -5   3      435.21      408.30     14.27 o 
   2  -5   3       15.50       18.10      2.15 o 
   3  -5   3       25.02       29.51      2.71 o 
   4  -5   3       68.60       68.57      3.53 o 
  -5  -4   3       31.73       34.76      5.41 o 
  -4  -4   3       14.37       17.27      4.00 o 
  -3  -4   3       13.59       13.27      1.68 o 
  -2  -4   3      561.75      542.00     15.94 o 
  -1  -4   3      816.93      831.68     23.30 o 
   0  -4   3      133.33      140.91      7.56 o 
   1  -4   3      355.72      347.85      9.85 o 
   2  -4   3      284.80      278.38     10.43 o 
   3  -4   3      400.51      391.74     13.28 o 
   4  -4   3       32.16       31.40      2.41 o 
   5  -4   3       39.86       38.81      3.86 o 
  -5  -3   3        5.28        7.38      4.11 o 
  -4  -3   3      168.29      169.97     10.38 o 
  -3  -3   3      509.42      490.87     18.84 o 
  -2  -3   3       87.59       85.06      2.69 o 
  -1  -3   3      150.74      139.60      4.20 o 
   0  -3   3     1044.51     1081.30     63.69 o 
   1  -3   3      883.98      870.74     24.85 o 
   2  -3   3        0.39       -0.57      1.22 o 
   3  -3   3      101.58       98.18      4.47 o 
   4  -3   3       50.84       49.16      3.64 o 
   5  -3   3       45.88       43.65      3.76 o 
  -5  -2   3       78.10       78.13      6.91 o 
  -4  -2   3       42.01       44.51      3.05 o 
  -3  -2   3       13.62       14.82      1.75 o 
  -2  -2   3     1461.97     1510.33     57.16 o 
  -1  -2   3      585.24      552.63     15.16 o 
   0  -2   3       20.30       17.52      1.55 o 
   1  -2   3     1181.18     1153.44     37.89 o 
   2  -2   3     1782.37     1839.05     60.32 o 
   3  -2   3      151.91      152.90      6.24 o 
   4  -2   3       13.43       17.25      3.01 o 
   5  -2   3        7.19        6.53      2.72 o 
  -5  -1   3        4.70        0.94      2.60 o 
  -4  -1   3      195.85      211.63      9.09 o 
  -3  -1   3      563.82      543.53     20.43 o 
  -2  -1   3      403.10      394.41     14.29 o 
  -1  -1   3     1923.45     2050.35     74.55 o 
   0  -1   3     6951.35     7298.06    246.28 o 
   1  -1   3     1825.98     1897.03     53.31 o 
   2  -1   3        8.85       12.81      1.97 o 
   3  -1   3      240.59      230.89     14.74 o 
   4  -1   3      268.44      252.53     10.52 o 
   5  -1   3        6.51        8.06      4.58 o 
  -5   0   3       13.30       19.39      4.52 o 
  -4   0   3       28.40       28.00      2.69 o 
  -3   0   3       20.42       20.92      2.12 o 
  -2   0   3      573.36      547.70     21.09 o 
  -1   0   3     6441.99     6615.72    266.01 o 
   0   0   3       31.57       36.44      1.78 o 
   1   0   3     3306.07     3382.92    113.36 o 
   2   0   3     2166.28     2256.30    125.57 o 
   3   0   3      251.01      237.80     14.26 o 
   4   0   3        8.67       11.14      3.62 o 
   5   0   3       47.24       46.37      5.93 o 
  -5   1   3        5.23        3.64      4.21 o 
  -4   1   3      203.81      224.79     13.56 o 
  -3   1   3      502.74      506.71     20.44 o 
  -2   1   3      337.81      340.24     14.32 o 
  -1   1   3     1723.60     1864.27     74.58 o 
   0   1   3     7305.22     7768.52    286.50 o 
   1   1   3     1876.88     1848.97    104.87 o 
   2   1   3       10.58        8.65      1.90 o 
   3   1   3      267.25      253.36      9.86 o 
   4   1   3      278.37      264.60     15.86 o 
   5   1   3        6.41        5.56      4.61 o 
  -5   2   3       86.50       91.72      8.14 o 
  -4   2   3       37.83       38.98      4.78 o 
  -3   2   3       19.13       23.08      2.05 o 
  -2   2   3     1448.80     1481.31     57.23 o 
  -1   2   3      513.45      497.68     20.57 o 
   0   2   3       11.38       12.51      1.10 o 
   1   2   3     1078.39     1060.79     62.58 o 
   2   2   3     1727.81     1694.05     99.85 o 
   3   2   3      182.80      175.83     10.39 o 
   4   2   3       12.32       13.99      3.95 o 
   5   2   3       10.05        8.31      5.11 o 
  -5   3   3        5.80        4.63      4.99 o 
  -4   3   3      154.33      164.82     11.37 o 
  -3   3   3      486.82      459.09     27.77 o 
  -2   3   3       67.00       66.98      3.71 o 
   0   3   3     1226.65     1281.03     47.93 o 
   1   3   3      912.83      862.25     48.74 o 
   2   3   3        0.03        0.44      2.04 o 
   3   3   3       93.04       90.38      7.40 o 
   4   3   3       76.97       73.85      6.64 o 
   5   3   3       41.82       47.20      6.59 o 
  -5   4   3       33.66       38.32      6.52 o 
  -4   4   3       21.88       25.52      4.96 o 
  -3   4   3       17.90       20.15      4.09 o 
  -2   4   3      640.06      596.31     31.86 o 
  -1   4   3      782.83      776.98     46.16 o 
   0   4   3      110.76      128.96      5.94 o 
   1   4   3      284.13      283.67     19.11 o 
   2   4   3      314.73      309.04     17.17 o 
   3   4   3      348.98      331.23     21.79 o 
   4   4   3       27.77       30.37      5.28 o 
   5   4   3       38.58       37.42      6.69 o 
  -4   5   3       66.20       76.92      8.41 o 
  -3   5   3      104.62      108.71      8.93 o 
  -2   5   3      114.53      128.63      9.11 o 
  -1   5   3       29.21       31.96      3.59 o 
   0   5   3      881.81      874.33     33.56 o 
   1   5   3      388.80      383.39     23.12 o 
   2   5   3       19.90       19.77      3.44 o 
   3   5   3       22.68       30.99      4.68 o 
   4   5   3       77.20       73.46      7.88 o 
  -4   6   3       33.14       33.82      6.66 o 
  -3   6   3        7.64        3.09      4.81 o 
  -2   6   3       81.19       77.99      6.91 o 
  -1   6   3      255.68      247.98     15.84 o 
   0   6   3      150.02      147.20     10.07 o 
   1   6   3      190.82      198.60     12.19 o 
   2   6   3      297.03      303.90     18.31 o 
   3   6   3       56.67       65.44      6.93 o 
   4   6   3       15.36        9.55      5.65 o 
  -3   7   3       45.53       58.25      7.41 o 
  -2   7   3       24.96       35.08      5.37 o 
  -1   7   3       14.98       12.32      4.08 o 
   0   7   3      220.17      222.79     14.09 o 
   3   7   3       40.87       48.30      6.52 o 
  -2   8   3       38.16       33.30      5.85 o 
  -1   8   3       60.84       63.62      6.73 o 
   0   8   3       31.19       34.40      5.69 o 
  -2  -8   4        6.40        0.90      4.29 o 
   0  -8   4       77.70       74.05      6.43 o 
   1  -8   4        2.58        2.78      3.65 o 
   2  -8   4       31.35       37.60      3.81 o 
  -3  -7   4       49.09       54.65      6.03 o 
  -2  -7   4       74.91       82.21      6.92 o 
  -1  -7   4       21.99       25.56      3.80 o 
   0  -7   4       81.90       82.73      6.70 o 
   1  -7   4      161.58      162.35      7.52 o 
   2  -7   4       25.44       23.15      3.28 o 
   3  -7   4        4.28        4.25      2.54 o 
  -4  -6   4       26.73       30.59      5.28 o 
  -3  -6   4       25.89       29.26      4.60 o 
  -2  -6   4       78.05       65.35      5.75 o 
  -1  -6   4      341.89      322.40     18.18 o 
   0  -6   4       77.33       81.57      3.95 o 
   1  -6   4       88.59       93.85      5.21 o 
   2  -6   4      161.84      161.89      7.09 o 
   3  -6   4       69.13       72.92      4.91 o 
   4  -6   4        0.66       -0.50      2.38 o 
  -4  -5   4        3.21        5.09      4.10 o 
  -3  -5   4      150.09      143.69      9.91 o 
  -2  -5   4      357.39      335.06     17.73 o 
  -1  -5   4      167.37      169.28      9.88 o 
   0  -5   4      591.06      572.28     18.85 o 
   1  -5   4      453.99      438.57     15.68 o 
   2  -5   4       88.48       82.76      4.71 o 
   3  -5   4       66.83       65.08      4.28 o 
   4  -5   4       28.98       31.78      2.72 o 
  -5  -4   4       12.63        8.94      4.75 o 
  -4  -4   4       80.93       91.15      7.27 o 
  -3  -4   4        7.69        8.29      3.04 o 
  -2  -4   4      202.56      190.49      6.94 o 
  -1  -4   4     1051.41     1005.03     32.39 o 
   0  -4   4      569.18      558.27     18.30 o 
   1  -4   4       42.93       44.10      2.06 o 
   2  -4   4      152.37      147.07      6.11 o 
   3  -4   4      204.89      209.98      8.07 o 
   4  -4   4       19.80       21.37      2.29 o 
   5  -4   4        1.45       -2.21      2.97 o 
  -5  -3   4        7.03        6.59      4.28 o 
  -4  -3   4        9.77       14.72      3.66 o 
  -3  -3   4      351.22      339.17     19.30 o 
  -2  -3   4      538.24      534.32     19.90 o 
  -1  -3   4        2.20        1.84      0.61 o 
   1  -3   4     2318.83     2506.10     71.08 o 
   2  -3   4       49.43       45.68      2.95 o 
   3  -3   4        1.78        2.15      1.77 o 
   4  -3   4      162.44      156.98      5.39 o 
   5  -3   4       43.63       46.76      3.93 o 
  -5  -2   4        6.52        9.36      4.11 o 
  -4  -2   4      185.51      186.22      8.27 o 
  -3  -2   4       77.66       77.33      4.21 o 
  -2  -2   4     1020.77     1047.08     39.23 o 
  -1  -2   4     1807.41     1922.44    113.06 o 
   0  -2   4     2001.17     2072.13     64.77 o 
   1  -2   4      978.12     1010.64     28.62 o 
   2  -2   4      768.63      756.93     25.07 o 
   3  -2   4      504.76      516.58     17.64 o 
   4  -2   4       23.35       23.45      2.45 o 
   5  -2   4       10.42       10.29      4.78 o 
  -5  -1   4       13.51        9.65      2.79 o 
  -4  -1   4        7.44       15.56      2.29 o 
  -3  -1   4      406.77      399.49     15.24 o 
  -2  -1   4     1146.92     1172.37     48.59 o 
  -1  -1   4      626.09      671.68     24.68 o 
   0  -1   4      788.90      820.10     28.75 o 
   1  -1   4      969.12      955.98     27.39 o 
   2  -1   4      415.63      418.71     14.12 o 
   3  -1   4       25.90       25.01      3.47 o 
   4  -1   4      222.05      211.15      8.81 o 
   5  -1   4       67.03       69.77      7.53 o 
  -5   0   4       46.96       48.95      5.59 o 
  -4   0   4       35.35       38.85      3.07 o 
  -3   0   4      151.60      147.62      6.34 o 
  -2   0   4      280.16      286.04     11.26 o 
  -1   0   4     5519.62     5723.28    217.20 o 
   0   0   4     3417.62     3526.38     99.62 o 
   1   0   4      144.13      138.98      4.17 o 
   2   0   4     1621.61     1723.00     96.06 o 
   3   0   4      158.96      146.19      9.50 o 
   4   0   4        1.91        2.21      3.48 o 
   5   0   4        5.40        6.09      4.71 o 
  -5   1   4       14.47       12.55      4.53 o 
  -4   1   4        6.87        9.39      3.50 o 
  -3   1   4      372.44      374.06     15.26 o 
  -2   1   4     1420.35     1376.40     60.37 o 
  -1   1   4      550.09      612.60     24.77 o 
   0   1   4      848.36      923.82     33.48 o 
   1   1   4      992.28      985.85     53.86 o 
   2   1   4      402.71      388.96     23.29 o 
   3   1   4       29.80       29.60      3.57 o 
   4   1   4      207.48      201.67     13.46 o 
   5   1   4       62.60       61.40      6.93 o 
  -5   2   4        1.60        3.21      4.59 o 
  -4   2   4      202.56      201.24     12.39 o 
  -3   2   4       99.25      100.49      4.51 o 
  -2   2   4      987.38      999.26     39.34 o 
  -1   2   4     2128.29     2275.81     82.34 o 
   0   2   4     1900.61     1905.44     62.05 o 
   1   2   4      968.06      982.97     56.14 o 
   2   2   4      715.52      691.44     41.40 o 
   3   2   4      503.03      493.12     29.11 o 
   4   2   4       12.87        8.21      4.07 o 
   5   2   4        7.04        7.51      5.08 o 
  -5   3   4        5.65        3.38      4.95 o 
  -4   3   4       13.89       16.95      4.36 o 
  -3   3   4      360.75      361.97     20.71 o 
  -2   3   4      493.92      491.92     19.99 o 
  -1   3   4        6.15        8.30      1.72 o 
   1   3   4     2490.84     2519.93    139.66 o 
   2   3   4       54.98       48.16      4.53 o 
   3   3   4        4.26        4.00      3.24 o 
   4   3   4      133.69      142.84     10.83 o 
   5   3   4       48.83       59.50      7.20 o 
  -5   4   4       12.53       15.08      6.00 o 
  -4   4   4       77.76       82.53      8.36 o 
  -3   4   4       13.84       18.66      4.01 o 
  -2   4   4      206.61      203.86      8.22 o 
  -1   4   4      940.61      928.55     55.27 o 
   0   4   4      539.86      531.84     21.85 o 
   1   4   4       42.80       43.47      3.94 o 
   2   4   4      170.63      157.85      9.77 o 
   3   4   4      201.06      197.61     13.12 o 
   4   4   4       22.43       23.58      5.20 o 
   5   4   4        2.87        7.88      5.92 o 
  -4   5   4        6.01        6.48      5.40 o 
  -3   5   4      175.07      172.47     11.26 o 
  -2   5   4      298.47      298.85     19.21 o 
  -1   5   4      171.62      171.15     11.07 o 
   0   5   4      532.98      523.56     32.14 o 
   1   5   4      448.58      442.32     25.33 o 
   2   5   4      124.98      117.17      7.45 o 
   3   5   4       61.73       59.06      6.09 o 
   4   5   4       40.68       47.40      6.32 o 
  -4   6   4       17.87       27.60      6.71 o 
  -3   6   4       32.22       38.89      5.98 o 
  -2   6   4       64.52       64.08      6.31 o 
  -1   6   4      351.40      337.27     19.94 o 
   0   6   4       61.17       64.30      6.91 o 
   2   6   4      168.46      166.34     11.11 o 
   3   6   4       72.76       70.11      7.58 o 
   4   6   4        0.02       -1.28      5.52 o 
  -3   7   4       52.86       54.94      7.22 o 
  -2   7   4       74.71       83.72      8.09 o 
  -1   7   4       21.50       29.63      4.73 o 
   0   7   4       76.15       75.13      7.78 o 
  -2   8   4        3.72        2.75      4.59 o 
  -1   8   4       56.66       53.32      6.45 o 
   0   8   4       67.22       82.09      8.72 o 
  -2  -8   5       16.57       20.22      4.87 o 
  -1  -8   5       34.38       35.65      5.37 o 
   0  -8   5       56.52       69.15      6.12 o 
   1  -8   5       22.42       25.44      4.25 o 
   2  -8   5        6.43        6.20      3.74 o 
  -3  -7   5       27.72       28.64      5.20 o 
  -2  -7   5       83.59       82.19      7.14 o 
  -1  -7   5       50.98       54.71      4.92 o 
   0  -7   5        1.64        0.93      3.65 o 
   1  -7   5       80.60       90.68      5.80 o 
   2  -7   5       75.19       72.77      5.60 o 
   3  -7   5       10.87        8.74      3.49 o 
  -4  -6   5       18.34       16.13      5.03 o 
  -3  -6   5      119.93      126.08      8.99 o 
  -2  -6   5        2.70       -1.84      3.08 o 
  -1  -6   5      218.00      188.55     11.77 o 
   0  -6   5      240.86      241.84      8.74 o 
   1  -6   5        5.16        5.57      2.70 o 
   2  -6   5        1.47       -1.59      2.65 o 
   3  -6   5       17.29       18.91      3.25 o 
   4  -6   5       33.19       31.50      3.16 o 
  -4  -5   5        5.39        5.92      4.28 o 
  -3  -5   5        6.12        9.27      3.60 o 
  -2  -5   5      360.90      352.28     19.35 o 
  -1  -5   5      148.28      149.14      9.67 o 
   0  -5   5       24.14       26.42      2.08 o 
   1  -5   5      322.00      331.54     11.99 o 
   2  -5   5      493.79      447.99     15.67 o 
   3  -5   5       27.26       22.78      2.97 o 
   4  -5   5        1.06        1.77      2.29 o 
  -5  -4   5        1.49       -1.99      4.53 o 
  -4  -4   5       88.76       95.41      7.44 o 
  -3  -4   5      130.05      128.79      8.29 o 
  -2  -4   5       79.04       84.36      6.34 o 
  -1  -4   5      216.51      203.85     11.89 o 
   0  -4   5     1269.38     1292.06     43.36 o 
   1  -4   5      102.79       96.58      3.65 o 
   2  -4   5       12.76       14.21      2.20 o 
   3  -4   5      328.55      329.40     12.66 o 
   4  -4   5       73.75       80.62      4.84 o 
   5  -4   5        6.14        3.94      3.15 o 
  -5  -3   5        3.69        4.48      4.43 o 
  -4  -3   5       20.33       17.34      3.93 o 
  -3  -3   5       50.31       49.16      5.00 o 
  -2  -3   5      432.00      417.85     22.91 o 
  -1  -3   5      648.52      648.17     33.55 o 
   0  -3   5      134.01      152.87      5.58 o 
   1  -3   5     1200.75     1242.95     35.37 o 
   2  -3   5     1417.75     1360.33     45.98 o 
   3  -3   5       51.84       50.34      4.47 o 
   4  -3   5       64.81       67.03      4.43 o 
   5  -3   5        4.28        6.59      2.98 o 
  -5  -2   5       12.88       16.90      4.46 o 
  -4  -2   5      121.03      122.41      8.21 o 
  -3  -2   5       90.20       94.21      4.27 o 
  -2  -2   5      918.60      946.50     37.00 o 
  -1  -2   5      943.24      979.86     52.58 o 
   0  -2   5     3032.20     3179.99    100.57 o 
   1  -2   5      405.80      384.25     11.49 o 
   2  -2   5       15.08       14.25      1.61 o 
   3  -2   5      337.97      341.73     12.37 o 
   4  -2   5       96.06      101.14      8.59 o 
   5  -2   5        5.45        3.60      4.78 o 
  -5  -1   5       40.65       46.84      5.09 o 
  -4  -1   5       84.49       77.29      7.52 o 
  -3  -1   5      285.81      295.05     11.59 o 
  -2  -1   5     1567.30     1576.24     62.00 o 
   0  -1   5      368.28      414.56     13.99 o 
   1  -1   5     1420.44     1396.60     39.94 o 
   2  -1   5      904.80      910.82     28.93 o 
   3  -1   5      278.39      291.46     18.15 o 
   4  -1   5        7.41        6.16      3.78 o 
   5  -1   5       41.26       49.20      6.30 o 
  -5   0   5       42.93       52.64      5.84 o 
  -4   0   5      123.42      130.57      6.11 o 
  -3   0   5      371.05      344.09     13.67 o 
  -2   0   5      330.88      323.49     12.71 o 
  -1   0   5     2099.72     2121.49     80.92 o 
   0   0   5     1900.74     1968.99     55.66 o 
   1   0   5      224.95      208.29      6.16 o 
   2   0   5       23.98       33.36      3.25 o 
   3   0   5      316.52      307.23     18.22 o 
   4   0   5       48.94       57.55      5.80 o 
   5   0   5        8.51       10.61      5.17 o 
  -5   1   5       31.71       31.50      5.35 o 
  -4   1   5       85.97       82.35      4.78 o 
  -3   1   5      268.41      281.95     11.66 o 
  -2   1   5     1633.94     1672.33     62.11 o 
   0   1   5      372.21      421.97     16.30 o 
   1   1   5     1367.27     1442.80     78.54 o 
   2   1   5      759.39      734.92     47.75 o 
   3   1   5      295.15      317.87     18.16 o 
   4   1   5        2.30        1.91      3.92 o 
   5   1   5       46.71       46.74      6.50 o 
  -5   2   5       11.91       10.53      4.84 o 
  -4   2   5      114.99      117.26      8.81 o 
  -3   2   5       74.32       75.98      5.11 o 
  -2   2   5      944.51      982.19     37.17 o 
  -1   2   5     1011.28     1005.78     38.29 o 
   0   2   5     2849.97     2948.45    116.91 o 
   1   2   5      441.12      423.29     22.41 o 
   2   2   5       10.70        9.83      2.38 o 
   3   2   5      344.32      354.63     20.44 o 
   4   2   5      115.72      114.92      8.72 o 
   5   2   5        5.12        5.34      5.27 o 
  -5   3   5        6.25        5.98      5.13 o 
  -4   3   5       21.19       18.85      4.48 o 
  -3   3   5       68.92       71.13      6.12 o 
  -2   3   5      423.43      426.45     16.73 o 
  -1   3   5      625.50      622.61     24.45 o 
   0   3   5      127.85      150.53      6.47 o 
   1   3   5     1246.45     1229.82     69.30 o 
   2   3   5     1392.76     1347.44     75.97 o 
   3   3   5       36.02       37.28      4.79 o 
   4   3   5       62.19       60.55      6.54 o 
   5   3   5        0.87       -3.72      5.46 o 
  -5   4   5        1.29       -1.57      5.86 o 
  -4   4   5       84.20       91.94      8.83 o 
  -3   4   5      107.11      121.53      9.30 o 
  -2   4   5       92.06       98.91      4.66 o 
  -1   4   5      230.62      220.00     13.06 o 
   0   4   5     1300.28     1329.86     51.91 o 
   1   4   5      117.08      103.79      6.56 o 
   2   4   5        6.17        6.81      2.84 o 
   3   4   5      391.93      382.16     20.87 o 
   4   4   5       58.10       63.31      7.20 o 
   5   4   5        7.84        3.61      6.05 o 
  -4   5   5        3.52        6.29      5.37 o 
  -3   5   5       12.95        8.05      4.53 o 
  -2   5   5      365.00      344.45     20.87 o 
  -1   5   5      184.25      183.97     10.93 o 
   0   5   5       25.19       30.07      3.96 o 
   1   5   5      312.54      310.54     18.87 o 
   2   5   5      431.19      414.08     25.39 o 
   3   5   5       36.94       37.80      5.04 o 
   4   5   5        0.79        0.76      5.03 o 
  -4   6   5       17.19       15.90      6.65 o 
  -3   6   5      109.96      122.35     10.45 o 
  -2   6   5        4.32        6.17      3.94 o 
  -1   6   5      244.31      218.65     13.29 o 
   0   6   5      226.19      218.19     15.01 o 
   3   6   5       27.12       31.34      5.23 o 
   4   6   5       31.78       31.68      6.54 o 
  -3   7   5       29.82       31.21      6.34 o 
  -2   7   5       91.09       80.96      8.12 o 
  -1   7   5       38.67       43.70      5.65 o 
   0   7   5        1.32        2.33      4.18 o 
  -2   8   5       15.82       22.75      5.53 o 
  -1   8   5       31.97       32.91      5.77 o 
   0   8   5       57.08       53.89      7.10 o 
  -2  -8   6       49.32       67.63      7.05 o 
  -1  -8   6        7.64        7.40      4.67 o 
   0  -8   6       54.96       57.77      5.98 o 
   1  -8   6       46.32       60.41      5.23 o 
  -3  -7   6        8.99        6.49      4.65 o 
  -2  -7   6       29.15       23.53      4.48 o 
  -1  -7   6       73.18       74.24      6.14 o 
   0  -7   6      139.95      147.05      8.74 o 
   1  -7   6       26.72       35.23      4.01 o 
   2  -7   6       51.34       45.86      4.23 o 
   3  -7   6       18.06       11.36      3.77 o 
  -4  -6   6       27.34       23.79      5.48 o 
  -3  -6   6       44.86       47.29      5.47 o 
  -2  -6   6       86.27       91.72      7.14 o 
  -1  -6   6        5.91        6.95      2.93 o 
   0  -6   6      247.39      231.95     12.43 o 
   1  -6   6      192.46      207.78      8.68 o 
   2  -6   6       13.34       14.01      3.05 o 
   3  -6   6       35.57       29.09      3.66 o 
  -4  -5   6        9.85        8.60      4.60 o 
  -3  -5   6        4.92       -3.78      3.47 o 
  -2  -5   6      126.45      118.14      7.92 o 
  -1  -5   6      328.21      326.71     17.83 o 
   0  -5   6      373.79      386.80     13.48 o 
   1  -5   6       84.29       85.46      4.80 o 
   2  -5   6      100.37       98.31      6.95 o 
   3  -5   6      146.56      139.40      6.31 o 
   4  -5   6        2.50        4.72      3.22 o 
  -5  -4   6        6.60        6.52      5.06 o 
  -4  -4   6       22.55       21.03      4.47 o 
  -3  -4   6      295.91      289.30     16.74 o 
  -2  -4   6      193.21      198.62     12.02 o 
  -1  -4   6       76.65       67.09      4.95 o 
   0  -4   6      446.49      455.10     15.85 o 
   1  -4   6      188.04      194.35      7.96 o 
   2  -4   6       54.00       49.27      3.27 o 
   3  -4   6       35.53       36.35      5.60 o 
   4  -4   6      117.94      114.11      5.97 o 
  -5  -3   6       41.05       42.00      5.79 o 
  -4  -3   6       22.75       30.67      4.55 o 
  -3  -3   6        2.81        3.73      2.90 o 
  -2  -3   6      404.98      396.46     22.40 o 
  -1  -3   6     1621.78     1680.43     85.37 o 
   0  -3   6      357.20      344.06     11.58 o 
   1  -3   6       51.06       56.49      2.63 o 
   2  -3   6      776.89      738.94     25.71 o 
   3  -3   6       11.07       15.21      2.36 o 
   4  -3   6       43.01       43.09      3.51 o 
   5  -3   6        5.77        3.08      2.92 o 
  -5  -2   6        5.48        7.52      4.31 o 
  -4  -2   6       55.13       56.34      5.83 o 
  -3  -2   6      384.69      395.65     23.44 o 
  -2  -2   6      638.47      633.71     21.65 o 
  -1  -2   6      267.65      302.00     15.93 o 
   0  -2   6     1269.32     1346.52     44.25 o 
   1  -2   6     1029.48     1023.39     28.55 o 
   2  -2   6       74.43       79.31      3.80 o 
   3  -2   6      208.44      216.17      7.82 o 
   4  -2   6      175.32      170.36     12.85 o 
   5  -2   6       24.60       29.36      5.81 o 
  -5  -1   6       20.97       29.52      4.91 o 
  -4  -1   6       88.58       88.94      4.71 o 
  -3  -1   6       33.39       32.92      2.54 o 
  -2  -1   6      865.18      868.94     31.90 o 
  -1  -1   6     2142.11     2121.77     82.56 o 
   0  -1   6     1694.60     1742.28     55.97 o 
   1  -1   6      306.52      304.79      8.67 o 
   2  -1   6      733.68      741.61     25.58 o 
   3  -1   6      152.48      163.40      6.61 o 
   4  -1   6       19.10       21.39      4.51 o 
   5  -1   6       14.88        6.55      5.34 o 
  -5   0   6        8.57        5.67      4.19 o 
  -4   0   6       55.56       65.13      4.07 o 
  -3   0   6      245.97      243.50      9.96 o 
  -2   0   6      323.92      315.98     12.52 o 
  -1   0   6      193.28      197.77      7.97 o 
   0   0   6     1410.80     1520.34     42.83 o 
   1   0   6      715.93      704.38     20.10 o 
   2   0   6      333.99      357.30     12.56 o 
   3   0   6      166.86      181.40     11.64 o 
   4   0   6      428.94      409.25     24.31 o 
   5   0   6        0.32       -1.33      5.16 o 
  -5   1   6       27.81       36.45      5.31 o 
  -4   1   6       77.81       75.61      4.88 o 
  -3   1   6       29.11       32.68      2.55 o 
  -2   1   6      758.19      789.11     31.98 o 
  -1   1   6     2226.54     2210.01     82.67 o 
   0   1   6     1612.66     1672.89     53.63 o 
   1   1   6      260.81      280.35     11.62 o 
   2   1   6      762.49      764.95     42.34 o 
   3   1   6      162.65      170.85     10.91 o 
   4   1   6       20.00       24.93      4.81 o 
   5   1   6       17.72       18.63      5.68 o 
  -5   2   6        5.44        2.32      4.80 o 
  -4   2   6       60.10       69.71      6.48 o 
  -3   2   6      420.90      447.17     17.19 o 
  -2   2   6      465.70      482.05     21.76 o 
  -1   2   6      258.69      285.23     11.63 o 
   0   2   6     1240.29     1336.74     51.47 o 
   1   2   6      961.01      937.65     55.90 o 
   3   2   6      169.25      168.25     12.61 o 
   4   2   6      221.75      216.47     13.06 o 
   5   2   6       22.17       26.88      6.15 o 
  -5   3   6       39.94       44.32      6.61 o 
  -4   3   6       23.47       28.35      5.11 o 
  -3   3   6        4.83        4.40      3.37 o 
  -2   3   6      430.15      420.06     16.37 o 
  -1   3   6     1577.77     1593.83     62.14 o 
   0   3   6      331.88      323.02     19.75 o 
   2   3   6      830.02      760.16     42.30 o 
   3   3   6        1.01        2.44      3.40 o 
   4   3   6       38.85       42.05      5.81 o 
   5   3   6        3.19       -1.74      5.95 o 
  -5   4   6        8.24        9.75      6.14 o 
  -4   4   6       27.99       27.65      5.57 o 
  -3   4   6      287.73      298.33     18.15 o 
  -2   4   6      199.06      210.23      8.79 o 
  -1   4   6       68.81       61.02      5.63 o 
   0   4   6      486.22      490.62     27.16 o 
   1   4   6      223.49      218.19     12.19 o 
   2   4   6       50.20       45.11      4.91 o 
   3   4   6       28.51       34.68      4.89 o 
   4   4   6      111.51      108.55      9.63 o 
  -4   5   6       11.58       18.00      6.01 o 
  -3   5   6        5.24        7.60      4.63 o 
  -2   5   6      141.64      119.09      8.92 o 
  -1   5   6      340.85      316.93     19.37 o 
   0   5   6      367.02      385.94     23.17 o 
   2   5   6      118.63      112.55      7.74 o 
   3   5   6      119.04      108.45      9.62 o 
   4   5   6        2.81        3.74      5.30 o 
  -4   6   6       26.95       25.49      6.97 o 
  -3   6   6       35.69       48.10      6.73 o 
  -2   6   6       88.89      101.54      8.40 o 
  -1   6   6        5.11        3.90      3.57 o 
   0   6   6      295.82      272.06     16.33 o 
  -3   7   6        5.82        7.91      5.64 o 
  -2   7   6       34.99       29.98      5.37 o 
  -1   7   6       56.65       62.69      6.78 o 
   0   7   6      132.07      132.82     10.85 o 
  -2   8   6       44.13       50.21      7.11 o 
  -1   8   6        5.43        5.28      4.97 o 
   0   8   6       62.51       55.38      7.25 o 
  -1  -8   7       31.17       29.13      5.35 o 
   0  -8   7       16.45       14.48      6.86 o 
   1  -8   7       46.32       46.58      5.00 o 
  -3  -7   7       16.26       21.22      5.20 o 
  -2  -7   7       12.48        6.70      4.08 o 
  -1  -7   7       67.75       65.35      6.31 o 
   0  -7   7       64.35       72.84      5.71 o 
   1  -7   7       27.43       28.41      4.02 o 
   2  -7   7       25.15       24.17      4.01 o 
  -3  -6   7       29.01       25.51      4.78 o 
  -2  -6   7       64.17       66.59      6.12 o 
  -1  -6   7       69.46       76.14      6.27 o 
   0  -6   7        9.42        7.11      3.45 o 
   1  -6   7      316.74      335.76     12.84 o 
   2  -6   7      128.23      117.86      6.28 o 
   3  -6   7        0.48       -1.15      3.30 o 
  -4  -5   7       27.65       23.61      5.24 o 
  -3  -5   7       42.16       44.79      5.04 o 
  -2  -5   7       67.58       63.79      5.96 o 
  -1  -5   7      577.31      565.95     29.11 o 
   0  -5   7      122.00      120.05      5.17 o 
   1  -5   7       97.50      100.21      5.36 o 
   2  -5   7       53.82       56.73      3.78 o 
   3  -5   7      116.14      110.52      5.99 o 
   4  -5   7        3.86        2.04      3.41 o 
  -4  -4   7       14.23       11.85      4.63 o 
  -3  -4   7      161.59      167.53     10.92 o 
  -2  -4   7      289.65      292.64     16.75 o 
   0  -4   7      174.37      174.51      6.32 o 
   1  -4   7      683.04      741.61     25.73 o 
   2  -4   7      134.28      119.86      5.33 o 
   3  -4   7       89.17       81.59      5.01 o 
   4  -4   7       12.53       12.69      3.35 o 
  -5  -3   7       10.76        9.96      4.87 o 
  -4  -3   7       64.43       64.95      6.38 o 
  -3  -3   7      275.01      275.28     15.45 o 
  -2  -3   7      109.21      102.67      6.64 o 
  -1  -3   7      637.73      623.79     34.14 o 
   0  -3   7      554.49      567.49     20.53 o 
   1  -3   7      108.38      111.38      3.85 o 
   2  -3   7       87.15       84.50      4.58 o 
   3  -3   7      156.29      156.43      6.64 o 
   4  -3   7        9.01       12.86      3.10 o 
   5  -3   7        3.51        4.19      3.02 o 
  -5  -2   7       35.85       27.11      5.19 o 
  -4  -2   7        3.53        3.50      3.65 o 
  -3  -2   7      449.31      445.40     24.63 o 
   0  -2   7      115.13      110.67      5.49 o 
   1  -2   7     1887.96     1934.59     54.17 o 
   2  -2   7      431.57      422.90     12.66 o 
   3  -2   7       20.32       21.57      2.46 o 
   4  -2   7       13.27       19.34      4.87 o 
   5  -2   7       33.08       32.40      6.29 o 
  -5  -1   7        7.77        4.22      4.32 o 
  -4  -1   7       68.11       70.67      5.94 o 
  -3  -1   7      356.61      331.95     13.89 o 
  -2  -1   7       23.30       25.87      1.99 o 
  -1  -1   7     1139.55     1147.90     44.72 o 
   0  -1   7      773.30      760.23     23.04 o 
   1  -1   7      666.62      657.34     19.26 o 
   2  -1   7      263.86      272.40     10.32 o 
   3  -1   7      500.83      501.05     17.79 o 
   4  -1   7       52.84       52.84      5.70 o 
   5  -1   7        5.63        8.72      5.49 o 
  -4   0   7       20.40       20.02      2.69 o 
  -3   0   7       14.93       18.38      2.15 o 
  -2   0   7      582.22      558.63     21.67 o 
  -1   0   7      503.45      500.05     19.42 o 
   0   0   7      743.23      777.93     22.12 o 
   1   0   7     1890.95     1990.42     56.33 o 
   2   0   7      807.08      808.91     27.58 o 
   3   0   7       23.30       22.80      4.03 o 
   4   0   7       63.21       60.03      6.28 o 
   5   0   7       11.60       15.08      5.80 o 
  -5   1   7        9.42       10.25      4.69 o 
  -4   1   7       52.72       59.67      5.33 o 
  -3   1   7      372.08      366.02     14.12 o 
  -2   1   7       14.81       16.15      1.96 o 
  -1   1   7     1201.01     1188.10     44.85 o 
   0   1   7      906.62      881.20     26.67 o 
   1   1   7      668.10      697.34     25.97 o 
   2   1   7      302.85      317.46     17.11 o 
   3   1   7      541.01      526.36     29.46 o 
   4   1   7       30.52       29.36      5.47 o 
   5   1   7        5.61        2.34      5.77 o 
  -5   2   7       38.72       33.40      5.74 o 
  -4   2   7        4.84        0.93      4.00 o 
  -3   2   7      446.40      452.15     18.01 o 
  -2   2   7      298.57      286.08     11.68 o 
  -1   2   7       62.71       55.72      4.23 o 
   0   2   7      142.70      144.33      5.73 o 
   1   2   7     1793.35     1837.74    106.35 o 
   2   2   7      445.59      452.50     24.93 o 
   3   2   7       16.50       15.38      4.05 o 
   4   2   7        3.99       -0.74      4.46 o 
   5   2   7       33.43       36.14      6.66 o 
  -5   3   7       10.02       20.87      6.10 o 
  -4   3   7       54.67       60.33      6.49 o 
  -3   3   7      274.05      264.35     11.26 o 
  -2   3   7       92.89       94.13      5.47 o 
  -1   3   7      660.76      647.62     24.93 o 
   0   3   7      659.94      657.77     23.94 o 
   1   3   7       95.71       84.98      6.68 o 
   2   3   7      118.07      112.62      7.01 o 
   3   3   7      151.44      147.97     10.53 o 
   4   3   7        8.89       12.51      5.00 o 
   5   3   7        3.02        5.05      6.18 o 
  -4   4   7       17.86       22.91      5.48 o 
  -3   4   7      176.80      181.35     12.06 o 
  -2   4   7      286.75      299.39     12.21 o 
  -1   4   7       73.90       78.93      4.30 o 
   0   4   7      147.27      141.95     10.75 o 
   2   4   7       95.45       96.08      7.94 o 
   3   4   7       89.09       87.05      7.61 o 
   4   4   7       12.37       15.55      5.56 o 
  -4   5   7       27.48       30.60      6.61 o 
  -3   5   7       41.70       41.74      6.07 o 
  -2   5   7       81.12       85.42      7.29 o 
  -1   5   7      530.45      507.92     31.25 o 
   0   5   7      110.39      112.47      8.99 o 
   3   5   7      121.41      119.08      9.30 o 
   4   5   7        8.90        0.68      5.29 o 
  -3   6   7       30.52       30.41      5.95 o 
  -2   6   7       63.65       68.22      7.29 o 
  -1   6   7       75.35       75.47      7.22 o 
   0   6   7        9.14        6.00      4.10 o 
  -3   7   7       18.57       26.35      6.36 o 
  -2   7   7        9.99        6.13      4.75 o 
  -1   7   7       79.93       65.93      7.39 o 
   0   7   7       58.09       53.69      7.01 o 
  -1   8   7       35.39       33.42      6.26 o 
  -1  -8   8       48.24       50.54      5.94 o 
   0  -8   8        7.46        9.62      4.16 o 
   1  -8   8       19.63       22.71      4.60 o 
  -2  -7   8        3.26        2.06      4.37 o 
  -1  -7   8       35.60       31.11      3.31 o 
   0  -7   8       91.53      103.82      7.93 o 
   1  -7   8       37.30       43.56      4.66 o 
   2  -7   8       10.65       14.36      3.99 o 
  -3  -6   8        3.12       -0.37      4.34 o 
  -2  -6   8      139.07      128.89      8.89 o 
  -1  -6   8      145.41      149.10      9.62 o 
   0  -6   8        2.83        5.68      3.58 o 
   1  -6   8       21.33       23.48      5.55 o 
   2  -6   8       69.88       81.41      5.95 o 
   3  -6   8       18.30       15.28      3.85 o 
  -4  -5   8       14.07       11.12      5.03 o 
  -3  -5   8       81.73       81.07      7.16 o 
  -2  -5   8       51.67       53.53      5.71 o 
  -1  -5   8      100.79       85.84      6.74 o 
   0  -5   8      381.69      389.96     13.18 o 
   1  -5   8      130.24      137.80      6.53 o 
   2  -5   8      117.48      114.92      5.87 o 
   3  -5   8       32.61       33.30      3.75 o 
   4  -5   8       29.33       26.18      5.09 o 
  -4  -4   8        4.07        5.47      4.41 o 
  -3  -4   8       40.14       37.92      4.87 o 
  -2  -4   8      280.29      266.44     14.49 o 
  -1  -4   8      424.98      403.10     22.82 o 
   0  -4   8       67.90       73.82      3.90 o 
   1  -4   8       68.83       77.45      4.68 o 
   2  -4   8      299.96      295.86     11.06 o 
   3  -4   8       82.86       74.01      4.82 o 
   4  -4   8        3.08       -0.30      3.30 o 
  -5  -3   8        6.34        6.17      5.07 o 
  -4  -3   8      109.33      107.66      8.46 o 
  -2  -3   8      196.23      206.50     12.19 o 
  -1  -3   8        6.63        7.98      2.55 o 
   0  -3   8      968.58      983.60     33.15 o 
   1  -3   8      238.23      248.82      7.92 o 
   2  -3   8       39.78       39.05      2.91 o 
   3  -3   8      353.50      340.18     12.61 o 
   4  -3   8       56.40       51.55      4.15 o 
  -5  -2   8       13.09       10.69      4.85 o 
  -4  -2   8       21.68       20.12      4.41 o 
  -3  -2   8       17.88       19.33      3.69 o 
  -2  -2   8      936.89      945.81     53.09 o 
  -1  -2   8      875.75      861.05     41.24 o 
   0  -2   8      181.38      177.83      6.80 o 
   1  -2   8      381.17      381.59     11.63 o 
   2  -2   8      341.56      333.37     11.80 o 
   3  -2   8      208.75      213.73      8.25 o 
   4  -2   8       10.77        7.52      4.86 o 
   5  -2   8       13.94       17.77      6.09 o 
  -5  -1   8        1.51        1.85      4.61 o 
  -4  -1   8       82.53       83.11      6.97 o 
  -3  -1   8      191.35      195.16     11.55 o 
  -2  -1   8      223.26      214.49      9.26 o 
  -1  -1   8      461.96      486.62     19.61 o 
   0  -1   8      412.94      388.43     11.44 o 
   1  -1   8      299.04      285.22      8.20 o 
   2  -1   8       38.24       39.65      2.15 o 
   3  -1   8      186.74      184.46      7.59 o 
   4  -1   8      106.62      107.70      9.01 o 
   5  -1   8       16.81       16.80      5.91 o 
  -4   0   8       54.30       62.10      5.91 o 
  -3   0   8       40.74       43.75      3.22 o 
  -2   0   8      961.28      969.52     37.41 o 
  -1   0   8     2138.00     2107.88     80.51 o 
   0   0   8        0.82        0.99      0.88 o 
   1   0   8      801.51      850.87     24.28 o 
   2   0   8      181.14      184.39      7.00 o 
   3   0   8       42.64       54.21      5.59 o 
   4   0   8       10.52        7.67      4.73 o 
   5   0   8        3.82        1.14      5.67 o 
  -4   1   8       72.52       82.70      5.25 o 
  -3   1   8      190.32      189.30      8.42 o 
  -2   1   8      255.43      243.25      9.52 o 
  -1   1   8      494.84      502.86     19.41 o 
   0   1   8      431.27      403.55     16.68 o 
   1   1   8      260.54      258.50     11.00 o 
   2   1   8       41.05       50.54      5.23 o 
   3   1   8      208.92      201.32     12.54 o 
   4   1   8      100.66       96.86      8.93 o 
   5   1   8       15.15       19.19      6.34 o 
  -5   2   8        8.34        8.97      5.41 o 
  -4   2   8       28.76       31.34      4.88 o 
  -3   2   8       10.68       13.74      2.63 o 
  -2   2   8     1026.87     1028.16     38.68 o 
  -1   2   8      772.48      728.30     29.96 o 
   0   2   8      193.64      196.72      7.98 o 
   1   2   8      450.06      432.39     22.59 o 
   2   2   8      305.25      311.61     19.19 o 
   3   2   8      188.81      196.87     13.48 o 
   4   2   8       10.17        9.93      5.08 o 
   5   2   8       15.84       15.89      6.42 o 
  -5   3   8        6.81        9.71      5.59 o 
  -4   3   8      117.70      118.26      9.16 o 
  -2   3   8      219.73      207.31      8.93 o 
  -1   3   8        4.51        5.73      2.57 o 
   0   3   8     1011.82     1011.21     38.58 o 
   1   3   8      279.97      264.36     14.84 o 
   2   3   8       39.74       41.58      4.23 o 
   3   3   8      357.64      342.28     20.53 o 
   4   3   8       51.11       54.91      6.55 o 
  -4   4   8        8.98       10.73      5.36 o 
  -3   4   8       47.18       49.96      5.77 o 
  -2   4   8      239.53      242.43     10.59 o 
  -1   4   8      432.67      424.96     16.76 o 
   0   4   8       67.34       77.59      6.76 o 
   2   4   8      294.99      290.72     17.65 o 
   3   4   8       78.05       75.81      7.47 o 
   4   4   8        3.72        2.60      5.31 o 
  -4   5   8       14.46       18.39      6.27 o 
  -3   5   8       77.42       81.99      8.21 o 
  -2   5   8       59.24       62.12      4.30 o 
  -1   5   8      121.46      104.14      7.86 o 
   0   5   8      340.52      338.92     22.44 o 
   4   5   8       33.89       39.25      6.69 o 
  -3   6   8        2.69        5.47      5.39 o 
  -2   6   8      135.63      121.72     10.03 o 
  -1   6   8      138.98      149.93     10.96 o 
   0   6   8        0.80        0.57      4.09 o 
  -2   7   8        4.19        4.90      5.01 o 
  -1   7   8       39.60       34.76      5.72 o 
   0   7   8       97.31      107.61      9.96 o 
  -1   8   8       41.72       42.75      6.96 o 
  -2  -7   9       52.87       48.60      6.00 o 
  -1  -7   9        3.50        9.96      4.48 o 
   0  -7   9       32.73       38.48      4.26 o 
   1  -7   9       92.38      111.39      6.96 o 
   2  -7   9       12.23        7.59      4.09 o 
  -3  -6   9        4.74        5.34      4.60 o 
  -2  -6   9       34.86       29.40      4.65 o 
  -1  -6   9       73.44       73.66      6.06 o 
   0  -6   9      103.96      112.48      7.75 o 
   1  -6   9       18.13       15.64      3.61 o 
   2  -6   9       11.88       10.18      3.57 o 
   3  -6   9       18.11       17.70      4.22 o 
  -4  -5   9        3.04        5.07      4.90 o 
  -3  -5   9       46.33       46.61      5.61 o 
  -2  -5   9       60.76       58.80      6.21 o 
  -1  -5   9       38.01       37.40      4.41 o 
   0  -5   9      256.16      249.95      9.40 o 
   1  -5   9      164.99      191.21      8.27 o 
   2  -5   9      101.33       98.76      5.64 o 
   3  -5   9        1.51        2.52      5.86 o 
  -4  -4   9       68.18       68.21      7.12 o 
  -3  -4   9       26.10       30.95      4.76 o 
  -2  -4   9      185.61      172.09     10.70 o 
  -1  -4   9      172.00      161.17     11.19 o 
   0  -4   9      160.90      158.39      6.54 o 
   1  -4   9       49.46       49.09      3.45 o 
   2  -4   9      278.13      278.88     10.66 o 
   3  -4   9       51.62       51.63      3.99 o 
   4  -4   9        2.96        4.51      3.63 o 
  -4  -3   9       34.21       34.42      5.38 o 
  -3  -3   9       67.98       65.33      6.94 o 
  -1  -3   9       52.46       52.76      5.30 o 
   0  -3   9      510.98      491.41     16.43 o 
   1  -3   9      831.31      883.64     25.41 o 
   2  -3   9       73.06       75.97      4.32 o 
   3  -3   9        6.25        2.40      2.75 o 
   4  -3   9       35.53       29.85      3.84 o 
  -5  -2   9       13.00       14.16      5.23 o 
  -4  -2   9       48.47       44.83      5.73 o 
  -3  -2   9       41.67       39.19      4.76 o 
  -2  -2   9       60.29       53.27      5.70 o 
  -1  -2   9      610.03      599.01     31.72 o 
   0  -2   9     1045.34     1039.98     29.00 o 
   1  -2   9       24.43       24.61      1.79 o 
   2  -2   9      465.47      457.62     15.89 o 
   3  -2   9       34.58       33.92      3.31 o 
   4  -2   9       10.90        5.43      5.31 o 
  -5  -1   9        7.96        7.43      4.91 o 
  -4  -1   9       13.65       14.68      4.34 o 
  -3  -1   9      265.67      250.71     15.20 o 
  -2  -1   9      181.89      175.90      9.49 o 
  -1  -1   9        4.90        2.65      2.61 o 
   0  -1   9      996.82     1058.17     29.59 o 
   1  -1   9      614.26      587.98     16.19 o 
   2  -1   9      235.74      235.15      7.36 o 
   3  -1   9      145.63      139.45      6.12 o 
   4  -1   9      102.13       96.28      9.32 o 
   5  -1   9       11.52       12.95      6.18 o 
  -5   0   9        6.45        8.54      5.00 o 
  -4   0   9      124.43      124.35      9.32 o 
  -3   0   9       21.84       22.66      2.61 o 
  -2   0   9       86.36       83.80      4.37 o 
  -1   0   9      475.25      451.65     17.81 o 
   0   0   9     1094.27     1115.82     31.69 o 
   1   0   9       52.54       52.28      2.52 o 
   2   0   9      513.60      529.76     18.47 o 
   3   0   9       83.94      100.47      8.55 o 
   4   0   9        0.23        1.04      4.82 o 
   5   0   9        6.67        5.01      6.21 o 
  -4   1   9       18.46       21.10      3.26 o 
  -3   1   9      263.43      267.39     11.10 o 
  -2   1   9      146.37      134.28      6.62 o 
  -1   1   9        4.16        6.73      1.16 o 
   0   1   9      988.76     1015.27     34.22 o 
   1   1   9      526.75      516.22     21.80 o 
   2   1   9      222.34      234.58     14.60 o 
   3   1   9      129.73      127.44      9.85 o 
   4   1   9      119.61      118.88      9.57 o 
   5   1   9       11.46       16.91      6.71 o 
  -5   2   9       11.31       12.12      5.39 o 
  -4   2   9       51.72       67.54      6.58 o 
  -3   2   9       38.66       40.79      3.45 o 
  -2   2   9       78.60       77.33      4.31 o 
  -1   2   9      604.21      582.12     23.06 o 
   0   2   9      943.14      937.59     53.83 o 
   1   2   9       23.31       21.37      2.16 o 
   2   2   9      433.29      434.72     26.04 o 
   4   2   9       14.51       14.57      5.37 o 
  -4   3   9       33.54       42.26      6.04 o 
  -3   3   9      104.25       98.08      5.40 o 
  -2   3   9      268.08      256.26     10.87 o 
  -1   3   9       66.99       66.84      4.05 o 
   0   3   9      481.77      467.65     19.08 o 
   2   3   9       61.27       62.08      6.32 o 
   3   3   9        3.45        1.21      4.07 o 
   4   3   9       33.58       38.35      6.12 o 
  -4   4   9       58.81       64.88      7.57 o 
  -3   4   9       34.86       44.10      5.53 o 
  -2   4   9      172.56      168.19      7.88 o 
  -1   4   9      208.36      202.25      8.39 o 
   0   4   9      176.93      172.48     11.31 o 
   3   4   9       39.30       40.93      5.82 o 
   4   4   9        4.04        1.79      5.49 o 
  -4   5   9        2.27       -4.13      5.85 o 
  -3   5   9       46.94       53.93      6.52 o 
  -2   5   9       76.23       74.92      4.81 o 
  -1   5   9       44.53       42.12      5.13 o 
   0   5   9      258.02      249.67     16.18 o 
  -3   6   9        4.09       10.19      5.60 o 
  -2   6   9       28.92       19.09      5.18 o 
  -1   6   9       87.32       85.52      7.89 o 
   0   6   9      112.42      116.37      9.88 o 
  -2   7   9       47.29       61.53      7.14 o 
  -1   7   9        3.85        6.35      5.00 o 
  -2  -7  10       19.87       23.12      5.32 o 
  -1  -7  10       24.82       23.15      4.89 o 
   0  -7  10        9.97       15.77      3.94 o 
   1  -7  10       23.52       26.51      5.34 o 
  -3  -6  10       12.45       14.61      5.18 o 
  -2  -6  10       18.34       23.21      4.95 o 
  -1  -6  10       48.37       47.52      3.63 o 
   0  -6  10      116.26      112.48      6.26 o 
   1  -6  10       47.23       43.35      4.23 o 
   2  -6  10        4.19       -0.86      4.50 o 
   3  -6  10       44.30       48.11      4.97 o 
  -3  -5  10       19.34       18.37      4.92 o 
  -2  -5  10      112.42      109.25      8.73 o 
  -1  -5  10       78.21       89.18      6.77 o 
   0  -5  10       23.89       25.96      2.59 o 
   1  -5  10      107.12      120.29      6.28 o 
   2  -5  10      150.87      153.91      7.31 o 
   3  -5  10        3.65       -0.06      3.58 o 
  -4  -4  10        7.94       10.00      5.10 o 
  -3  -4  10      179.60      166.75     11.43 o 
  -2  -4  10       66.77       67.66      6.36 o 
  -1  -4  10      491.90      492.37     25.11 o 
   0  -4  10       61.65       66.46      3.40 o 
   1  -4  10       22.01       30.27      3.23 o 
   2  -4  10        6.55        8.37      2.94 o 
   3  -4  10       97.06       90.56      5.63 o 
   4  -4  10       14.03       10.10      3.90 o 
  -4  -3  10       43.33       38.47      5.83 o 
  -3  -3  10      186.89      177.63     11.20 o 
  -2  -3  10      243.78      230.88     13.96 o 
  -1  -3  10      229.54      225.87     13.65 o 
   0  -3  10       33.47       36.00      2.34 o 
   1  -3  10      544.89      573.61     16.84 o 
   2  -3  10       65.02       65.46      4.34 o 
   3  -3  10       14.69       13.43      3.16 o 
   4  -3  10        2.31       -2.63      3.50 o 
  -4  -2  10       40.07       41.40      5.67 o 
  -3  -2  10       76.68       68.85      7.04 o 
  -2  -2  10       28.60       27.90      4.28 o 
  -1  -2  10      243.42      240.96     15.31 o 
   0  -2  10      546.49      569.41     15.81 o 
   1  -2  10      193.36      193.24      6.53 o 
   2  -2  10      157.26      153.91      6.44 o 
   3  -2  10       71.53       73.20      4.73 o 
   4  -2  10       50.18       53.88      7.05 o 
  -5  -1  10       12.13        5.74      5.63 o 
  -4  -1  10        6.23        1.08      4.66 o 
  -3  -1  10       75.99       78.62      7.19 o 
  -2  -1  10      625.68      625.55     32.79 o 
  -1  -1  10      228.10      213.86     14.21 o 
   0  -1  10        0.82        3.58      2.38 o 
   1  -1  10      200.19      198.78      6.47 o 
   2  -1  10      569.60      569.20     16.89 o 
   3  -1  10       22.49       25.53      3.06 o 
   4  -1  10       10.25        5.35      5.52 o 
  -5   0  10       19.54       20.23      5.67 o 
  -4   0  10        3.58        4.33      4.51 o 
  -3   0  10      108.35      117.69      8.66 o 
  -2   0  10       24.18       23.37      2.38 o 
  -1   0  10       59.85       59.73      2.93 o 
   0   0  10      424.96      415.63     12.12 o 
   1   0  10      359.18      359.70     10.67 o 
   2   0  10        1.18        2.21      1.68 o 
   3   0  10      660.39      645.68     37.37 o 
   4   0  10       43.08       49.12      6.83 o 
  -4   1  10        5.93        4.12      4.67 o 
  -3   1  10       76.86       82.19      5.01 o 
  -2   1  10      590.99      593.37     23.74 o 
  -1   1  10      272.61      263.15     10.31 o 
   0   1  10        2.00        4.58      4.80 o 
   1   1  10      218.86      224.83     12.21 o 
   2   1  10      587.38      607.94     33.35 o 
   3   1  10       15.48       22.71      4.92 o 
   4   1  10       12.65       13.15      5.63 o 
  -4   2  10       35.12       37.29      5.64 o 
  -3   2  10       81.83       94.63      5.42 o 
  -2   2  10       33.11       33.61      2.99 o 
  -1   2  10      287.58      281.44     11.15 o 
   0   2  10      459.74      462.36     29.34 o 
   1   2  10      246.82      237.18     12.23 o 
   2   2  10      154.24      150.56     10.33 o 
   3   2  10       87.98       88.88      7.75 o 
   4   2  10       46.17       47.69      6.97 o 
  -4   3  10       47.60       50.55      6.38 o 
  -3   3  10      176.52      164.38      8.07 o 
  -2   3  10      248.61      237.02     10.18 o 
  -1   3  10      245.43      233.85      9.98 o 
   0   3  10       38.83       39.67      4.50 o 
   3   3  10       11.48       12.37      4.68 o 
   4   3  10        0.61       -1.10      5.36 o 
  -4   4  10        4.58        5.41      5.55 o 
  -3   4  10      191.73      184.79     12.47 o 
  -2   4  10       63.70       61.80      4.72 o 
  -1   4  10      452.08      435.12     18.29 o 
  -3   5  10       18.54       13.29      5.45 o 
  -2   5  10      116.26      125.76      6.56 o 
  -1   5  10       66.93       73.97      7.75 o 
  -3   6  10        9.80       13.14      5.83 o 
  -2   6  10       21.16       27.50      5.70 o 
  -1   6  10       47.49       39.38      6.03 o 
  -2   7  10       19.97       22.19      5.87 o 
  -1   7  10       23.13       28.68      6.07 o 
  -1  -7  11       59.36       63.56      6.39 o 
   0  -7  11        6.27       12.07      6.19 o 
   1  -7  11        3.18        3.43      4.26 o 
  -2  -6  11       24.12       35.66      5.54 o 
  -1  -6  11        6.31        5.10      3.03 o 
   0  -6  11       69.43       74.64      5.10 o 
   1  -6  11      125.07      140.71      7.38 o 
   2  -6  11        0.36       -1.17      3.81 o 
  -3  -5  11        9.56        8.35      4.92 o 
  -2  -5  11       55.35       46.09      5.86 o 
  -1  -5  11      123.72      128.46      5.89 o 
   0  -5  11      103.41      108.62      4.76 o 
   1  -5  11       35.63       35.93      3.96 o 
   2  -5  11       46.13       52.92      4.39 o 
   3  -5  11       26.81       19.22      4.17 o 
  -4  -4  11       38.48       28.08      6.06 o 
  -3  -4  11       47.34       44.98      5.79 o 
  -2  -4  11      110.55      112.75      8.80 o 
  -1  -4  11       50.12       47.56      3.36 o 
   0  -4  11      244.83      252.28      8.18 o 
   1  -4  11      160.24      172.04      7.60 o 
   2  -4  11      118.89      113.71      5.97 o 
   3  -4  11       27.52       27.10      4.12 o 
  -4  -3  11       20.91       21.64      5.40 o 
  -3  -3  11        2.64        0.10      4.33 o 
  -2  -3  11       19.26       19.35      4.17 o 
  -1  -3  11      358.12      353.05     12.36 o 
   0  -3  11      217.58      219.47      7.37 o 
   1  -3  11      125.01      122.00      4.76 o 
   2  -3  11       92.34       92.48      5.15 o 
   3  -3  11       42.57       41.16      3.96 o 
   4  -3  11        3.59        1.96      3.82 o 
  -4  -2  11       32.81       30.29      5.59 o 
  -3  -2  11       70.87       75.12      7.50 o 
  -2  -2  11       55.54       53.51      5.92 o 
  -1  -2  11       50.43       49.91      3.07 o 
   0  -2  11      403.72      394.42     11.64 o 
   1  -2  11      262.96      267.46      8.11 o 
   2  -2  11      182.40      178.85      7.40 o 
   3  -2  11       50.55       40.47      3.80 o 
   4  -2  11       31.67       33.56      6.83 o 
  -4  -1  11       27.72       27.15      5.53 o 
  -3  -1  11       20.09       18.09      4.58 o 
  -2  -1  11      212.68      202.29     12.79 o 
  -1  -1  11      590.16      590.11     18.99 o 
   0  -1  11      262.20      265.08      8.29 o 
   1  -1  11      168.82      180.68      5.88 o 
   2  -1  11      160.16      162.19      5.66 o 
   3  -1  11       69.44       68.42     11.23 o 
   4  -1  11        2.97        6.20      5.72 o 
  -4   0  11       32.61       26.13      5.54 o 
  -3   0  11       59.72       75.45      7.38 o 
  -2   0  11      239.42      243.18     14.61 o 
  -1   0  11      228.52      231.77      9.72 o 
   0   0  11      506.53      504.29     14.66 o 
   1   0  11      428.40      433.13     12.67 o 
   2   0  11       53.67       53.41      2.83 o 
   3   0  11       31.83       22.78      5.38 o 
   4   0  11       12.00        9.42      5.81 o 
  -4   1  11       31.94       28.33      5.76 o 
  -3   1  11       21.96       20.16      4.83 o 
  -2   1  11      221.02      212.76      9.17 o 
  -1   1  11      559.74      534.61     22.11 o 
   0   1  11      303.07      296.70     15.75 o 
   1   1  11      169.87      169.56     11.01 o 
   3   1  11       47.98       50.58      6.39 o 
   4   1  11        2.26       -2.35      5.75 o 
  -4   2  11       29.01       29.87      5.85 o 
  -3   2  11       67.52       73.83      5.17 o 
  -2   2  11       78.50       80.11      4.69 o 
  -1   2  11       52.51       54.77      4.74 o 
   0   2  11      399.34      377.44     21.80 o 
   1   2  11      235.35      228.66     15.01 o 
   2   2  11      188.11      184.18     11.92 o 
   3   2  11       57.46       58.31      6.26 o 
   4   2  11       30.23       34.79      6.62 o 
  -4   3  11       16.49       17.65      5.49 o 
  -3   3  11        1.31        4.02      3.10 o 
  -2   3  11       14.69       13.59      2.91 o 
  -1   3  11      362.27      344.98     14.44 o 
   0   3  11      256.76      256.68     13.90 o 
   4   3  11        3.53        3.61      5.86 o 
  -4   4  11       47.36       43.41      6.57 o 
  -3   4  11       29.36       44.91      6.09 o 
  -2   4  11      121.91      125.77      6.64 o 
  -1   4  11       47.23       42.15      3.76 o 
  -3   5  11        9.49       13.48      5.44 o 
  -2   5  11       66.04       60.61      5.02 o 
  -1   5  11      108.97      119.93     10.03 o 
  -2   6  11       23.50       31.33      5.97 o 
  -1   6  11        4.38        5.71      4.99 o 
  -1   7  11       61.75       56.14      7.53 o 
  -2  -6  12       34.37       36.19      6.03 o 
  -1  -6  12       21.25       27.46      5.33 o 
   0  -6  12       21.30       20.56      3.87 o 
   1  -6  12       43.80       51.55      4.87 o 
   2  -6  12        7.91        8.21      4.17 o 
  -3  -5  12       14.03       20.31      5.60 o 
  -2  -5  12       13.87       16.39      4.95 o 
  -1  -5  12       58.99       53.95      4.06 o 
   0  -5  12       67.25       73.54      4.78 o 
   1  -5  12       22.65       23.05      3.84 o 
   2  -5  12       58.34       60.43      4.78 o 
   3  -5  12       16.68       17.31      5.00 o 
  -3  -4  12       27.91       28.91      5.67 o 
  -2  -4  12       59.54       62.37      6.73 o 
  -1  -4  12       75.15       71.87      4.53 o 
   0  -4  12       31.50       32.44      3.41 o 
   1  -4  12      104.75      108.17      5.89 o 
   2  -4  12       97.65      101.39      5.90 o 
   3  -4  12        1.60        0.78      3.78 o 
  -4  -3  12        5.40       10.41      5.42 o 
  -3  -3  12       94.40       88.61      7.84 o 
  -2  -3  12       34.26       34.42      5.16 o 
  -1  -3  12       41.25       44.91      5.36 o 
   0  -3  12      232.07      236.31      7.83 o 
   1  -3  12       67.93       64.90      3.46 o 
   2  -3  12      177.30      185.13      7.86 o 
   3  -3  12       72.42       68.00      4.83 o 
  -4  -2  12        2.55       -2.13      5.29 o 
  -3  -2  12       76.20       70.19      7.76 o 
  -2  -2  12      148.19      137.40      9.89 o 
  -1  -2  12      201.56      207.75      7.72 o 
   0  -2  12      179.71      188.03      6.86 o 
   1  -2  12      324.36      329.46     10.08 o 
   2  -2  12       91.41       98.98      5.29 o 
   3  -2  12       25.15       22.97      3.54 o 
   4  -2  12        4.95        1.00      6.11 o 
  -4  -1  12       41.75       46.01      6.56 o 
  -3  -1  12       50.73       50.32      6.20 o 
  -2  -1  12       41.01       45.13      5.71 o 
  -1  -1  12      263.78      264.02     15.09 o 
   0  -1  12      148.35      151.74      5.09 o 
   1  -1  12       22.09       24.28      2.15 o 
   2  -1  12      157.87      159.03      5.49 o 
   3  -1  12      119.33      116.22      6.07 o 
   4  -1  12       16.38       16.31      6.55 o 
  -4   0  12        0.15        0.67      5.33 o 
  -3   0  12      186.44      179.28     12.05 o 
  -2   0  12      123.02      121.46      9.07 o 
  -1   0  12      211.78      210.99     12.87 o 
   0   0  12       73.47       73.46      4.51 o 
   1   0  12      748.46      760.91     21.91 o 
   2   0  12        2.13       -0.25      2.02 o 
   3   0  12       11.19       10.22      5.28 o 
   4   0  12        1.82       -2.48      5.76 o 
  -4   1  12       40.28       42.62      6.64 o 
  -3   1  12       57.17       58.78      6.48 o 
  -2   1  12       50.13       59.03      5.85 o 
  -1   1  12      242.26      247.63     10.73 o 
   0   1  12      133.08      124.30      9.67 o 
   1   1  12       22.70       18.47      2.87 o 
   2   1  12      139.81      125.98     10.84 o 
   3   1  12      124.13      119.48      9.86 o 
   4   1  12       18.04       25.92      6.69 o 
  -4   2  12        1.84       -2.48      5.36 o 
  -3   2  12       90.13       87.27      5.52 o 
  -2   2  12      142.42      141.66      7.03 o 
  -1   2  12      193.13      194.19      9.02 o 
   0   2  12      202.55      208.21     12.22 o 
   3   2  12       26.20       25.87      5.61 o 
   4   2  12        5.92        2.67      6.03 o 
  -4   3  12        7.89       10.03      5.23 o 
  -3   3  12       81.92       81.49      5.78 o 
  -2   3  12       27.40       30.10      3.55 o 
  -1   3  12       23.57       24.95      3.85 o 
   0   3  12      269.44      262.67     14.84 o 
  -3   4  12       28.90       34.41      5.80 o 
  -2   4  12       62.65       64.45      4.78 o 
  -1   4  12       74.00       71.54      5.35 o 
   0   4  12       29.85       29.86      5.25 o 
  -3   5  12       16.21        9.65      5.61 o 
  -2   5  12        9.86        8.16      3.46 o 
  -1   5  12       74.50       66.40      6.94 o 
  -2   6  12       30.82       30.73      6.30 o 
  -1   6  12       24.02       27.13      6.03 o 
  -1  -6  13       38.42       48.72      4.30 o 
   0  -6  13        3.59        3.32      3.82 o 
   1  -6  13        7.93        5.20      4.10 o 
  -2  -5  13       12.77       17.26      5.75 o 
  -1  -5  13       38.55       30.29      3.70 o 
   0  -5  13       50.54       57.47      4.41 o 
   1  -5  13      106.87      111.99      8.47 o 
   2  -5  13        0.44       -5.26      3.77 o 
  -3  -4  13       11.82       13.40      5.51 o 
  -2  -4  13      139.75      142.54     10.21 o 
  -1  -4  13       66.48       74.54      4.96 o 
   0  -4  13        7.30        6.80      2.55 o 
   1  -4  13       42.74       51.70      4.11 o 
   2  -4  13       30.64       34.20      4.07 o 
   3  -4  13       14.80       17.33      4.35 o 
  -3  -3  13       56.76       54.86      6.96 o 
  -2  -3  13       29.40       29.73      5.38 o 
  -1  -3  13       64.47       62.29      3.94 o 
   0  -3  13      293.60      309.63      9.30 o 
   1  -3  13      134.34      145.34      6.62 o 
   2  -3  13       14.71       16.13      5.22 o 
   3  -3  13       16.98       19.77      3.94 o 
  -4  -2  13        6.20        2.09      5.63 o 
  -3  -2  13        0.51       -5.97      4.89 o 
  -2  -2  13      139.72      137.84     10.07 o 
  -1  -2  13      298.89      309.21     11.24 o 
   0  -2  13       38.18       43.57      2.67 o 
   1  -2  13      154.74      157.52      5.56 o 
   2  -2  13       24.02       24.97      3.27 o 
   3  -2  13       19.41       17.28      3.67 o 
  -4  -1  13       10.92        8.22      5.87 o 
  -3  -1  13       49.50       47.30      6.49 o 
  -2  -1  13        0.88        1.29      4.53 o 
  -1  -1  13      105.28      105.48      5.74 o 
   0  -1  13      157.70      155.96      6.98 o 
   1  -1  13      244.38      253.03      7.95 o 
   2  -1  13       21.61       23.60      2.58 o 
   3  -1  13       40.27       43.82      6.15 o 
   4  -1  13       34.67       31.09      7.31 o 
  -4   0  13       17.93       17.51      6.09 o 
  -3   0  13       11.78       16.56      5.42 o 
  -2   0  13      109.94      107.71      8.76 o 
  -1   0  13      156.69      153.44     10.38 o 
   0   0  13       38.53       29.82      4.72 o 
   1   0  13        6.88        5.97      3.07 o 
   2   0  13      443.06      436.75     17.81 o 
   3   0  13        6.65        3.73      5.42 o 
   4   0  13       29.34       19.80      6.79 o 
  -4   1  13       11.24        6.37      5.99 o 
  -3   1  13       47.59       46.52      6.45 o 
  -2   1  13        1.59        4.80      4.34 o 
  -1   1  13      110.48      104.38      8.30 o 
   0   1  13      124.50      119.23      9.92 o 
   1   1  13      248.97      237.32     15.01 o 
   2   1  13       21.77       19.86      4.98 o 
   3   1  13       45.40       38.57      6.33 o 
   4   1  13       28.95       29.07      7.16 o 
  -4   2  13        5.84        3.53      5.75 o 
  -3   2  13        0.93       -2.46      4.99 o 
  -2   2  13      147.12      136.96      7.05 o 
  -1   2  13      311.67      311.98     13.09 o 
   0   2  13       31.63       31.51      5.47 o 
   1   2  13      151.96      140.40     10.47 o 
  -3   3  13       64.31       61.67      4.86 o 
  -2   3  13       23.14       25.67      3.67 o 
  -1   3  13       59.89       56.29      4.47 o 
   0   3  13      258.47      242.16     17.22 o 
  -3   4  13       11.72        7.61      3.95 o 
  -2   4  13      127.90      122.04      7.21 o 
  -1   4  13       87.06       76.53      5.68 o 
   0   4  13        4.69        3.76      4.86 o 
  -2   5  13       13.66       15.25      7.16 o 
  -1   5  13       37.03       34.14      4.26 o 
  -1   6  13       31.51       27.35      6.62 o 
  -2  -5  14       26.10       36.14      4.13 o 
  -1  -5  14       12.09       15.78      3.83 o 
   0  -5  14       32.20       34.20      4.08 o 
   1  -5  14       84.59       95.44      6.22 o 
   2  -5  14       27.13       31.07      4.57 o 
  -3  -4  14        2.60       -0.28      5.88 o 
  -2  -4  14       12.39        7.99      5.52 o 
  -1  -4  14       84.61       91.62      5.48 o 
   0  -4  14       29.62       35.38      3.16 o 
   1  -4  14       12.43        5.10      3.35 o 
   2  -4  14       24.03       25.36      4.03 o 
  -3  -3  14        7.82       11.18      5.76 o 
  -2  -3  14      131.50      139.78     10.78 o 
  -1  -3  14        4.33        4.46      3.01 o 
   0  -3  14       93.74      101.05      4.63 o 
   1  -3  14       77.61       79.18      5.01 o 
   2  -3  14       42.60       44.71      4.14 o 
   3  -3  14        2.58       -3.82      3.78 o 
  -3  -2  14        1.05       -2.81      5.42 o 
  -2  -2  14        0.67        2.66      4.88 o 
  -1  -2  14       89.30       90.48      5.51 o 
   0  -2  14      196.20      201.71      7.01 o 
   1  -2  14       46.28       47.63      2.99 o 
   2  -2  14       58.67       60.95      4.20 o 
   3  -2  14       37.91       40.07      4.72 o 
  -4  -1  14        6.68       10.93      6.39 o 
  -3  -1  14       50.32       44.88      6.67 o 
  -2  -1  14      169.54      155.74     11.22 o 
  -1  -1  14        1.15        2.03      4.44 o 
   0  -1  14      265.67      257.36     10.92 o 
   1  -1  14       83.10       78.41      5.42 o 
   2  -1  14       79.10       75.36      4.11 o 
   3  -1  14       18.93       12.50      3.88 o 
  -4   0  14        4.80        4.41      6.06 o 
  -3   0  14       28.80       22.93      6.04 o 
  -2   0  14       60.52       54.84      6.48 o 
  -1   0  14       28.97       23.27      4.89 o 
   0   0  14      198.83      196.67     12.52 o 
   1   0  14        0.05       -3.10      2.99 o 
   2   0  14      243.18      234.06     10.65 o 
   3   0  14       30.30       25.41      6.43 o 
  -4   1  14        7.39        0.40      6.13 o 
  -3   1  14       41.94       41.55      6.59 o 
  -2   1  14      172.76      159.34     11.14 o 
  -1   1  14        0.35       -4.12      4.37 o 
   0   1  14      234.00      240.55     15.50 o 
   3   1  14       23.52       14.55      5.81 o 
  -3   2  14        0.81       -2.61      5.37 o 
  -2   2  14        1.02        3.55      4.99 o 
  -1   2  14       79.23       85.50      8.23 o 
   0   2  14      226.53      219.42     13.41 o 
   1   2  14       44.64       42.07      6.18 o 
  -3   3  14        3.76        3.44      5.70 o 
  -2   3  14      140.60      144.95      7.77 o 
  -1   3  14        2.85        1.89      5.34 o 
   0   3  14      105.99       93.28      8.68 o 
  -3   4  14        3.39       -4.91      4.97 o 
  -2   4  14       14.22       15.89      3.94 o 
  -1   4  14       89.41       89.20      6.27 o 
   0   4  14       29.23       33.68      6.26 o 
  -2   5  14       21.24       26.53      4.54 o 
  -1   5  14       13.70        9.84      4.06 o 
  -1  -5  15       19.80       21.28      3.29 o 
   0  -5  15        1.67        4.21      3.83 o 
   1  -5  15       22.89       21.59      4.20 o 
  -2  -4  15        6.90        2.68      4.07 o 
  -1  -4  15       27.54       28.14      3.12 o 
   0  -4  15       71.71       75.82      4.10 o 
   1  -4  15       20.27       22.64      3.77 o 
   2  -4  15        4.31        6.85      5.95 o 
  -3  -3  15       18.64        9.89      6.26 o 
  -2  -3  15       26.13       31.18      6.41 o 
  -1  -3  15       36.42       39.04      4.14 o 
   0  -3  15       11.62        8.65      2.64 o 
   1  -3  15       21.97       17.69      3.31 o 
   2  -3  15       67.31       69.09      7.28 o 
  -3  -2  15       15.50       10.76      6.39 o 
  -2  -2  15       10.58        4.07      5.59 o 
  -1  -2  15       66.03       65.76      4.89 o 
   0  -2  15       65.18       68.96      5.07 o 
   1  -2  15       94.16       94.46      6.06 o 
   2  -2  15        6.85        4.79      3.31 o 
   3  -2  15       23.97       23.75      4.15 o 
  -3  -1  15       33.36       27.45      6.79 o 
  -2  -1  15       81.54       82.70      8.36 o 
  -1  -1  15      112.25      101.11      8.44 o 
   0  -1  15        0.92        2.82      4.75 o 
   1  -1  15      163.50      163.58      8.17 o 
   2  -1  15        7.41        9.07      5.30 o 
   3  -1  15        2.68        3.96      5.96 o 
  -3   0  15       14.67       16.07      6.18 o 
  -2   0  15        0.21        2.16      5.11 o 
  -1   0  15       57.62       56.65      6.55 o 
   1   0  15       20.37       24.15      5.80 o 
   2   0  15       16.08        5.64      5.46 o 
   3   0  15       23.11       18.70      6.45 o 
  -3   1  15       39.48       48.55      6.97 o 
  -2   1  15       74.19       78.39      8.26 o 
  -1   1  15      109.72       87.54      8.28 o 
   0   1  15        0.48       -3.02      4.95 o 
   1   1  15      166.08      165.39     11.80 o 
  -3   2  15       13.52       19.68      6.29 o 
  -2   2  15        8.89        8.09      5.63 o 
  -1   2  15       62.41       61.13      7.25 o 
   0   2  15       55.23       57.41      7.07 o 
   1   2  15       91.14       92.58      8.83 o 
  -3   3  15       14.72        3.16      6.24 o 
  -2   3  15       27.32       28.31      4.27 o 
  -1   3  15       45.73       46.76      6.98 o 
   0   3  15       14.59        2.31      5.59 o 
  -2   4  15        5.25        6.58      4.05 o 
  -1   4  15       21.61       17.72      6.51 o 
   0   4  15       65.27       59.71      7.90 o 
  -1   5  15       18.46       10.87      6.41 o 
  -1  -4  16       12.71       12.68      5.29 o 
   0  -4  16       23.39       29.41      3.99 o 
   1  -4  16       64.60       66.02      5.16 o 
  -2  -3  16       12.28       17.45      6.42 o 
  -1  -3  16       94.73       93.38      6.19 o 
   0  -3  16        5.86        8.56      6.50 o 
   1  -3  16       25.82       26.63      5.69 o 
   2  -3  16       37.19       37.09      4.31 o 
  -2  -2  16       23.95       22.99      6.49 o 
  -1  -2  16       41.23       40.97      6.48 o 
   0  -2  16       43.70       45.07      4.82 o 
   1  -2  16       64.72       62.99      4.87 o 
   2  -2  16       14.80       11.52      5.79 o 
  -3  -1  16        0.25        0.44      6.31 o 
  -2  -1  16       10.31       15.53      6.05 o 
  -1  -1  16       73.79       68.00      7.50 o 
   0  -1  16       33.20       35.55      5.87 o 
   1  -1  16       36.50       42.25      6.42 o 
   2  -1  16       35.58       27.72      5.99 o 
  -3   0  16       18.60       13.85      6.44 o 
  -2   0  16       15.48       21.32      6.01 o 
  -1   0  16       28.27       22.23      5.77 o 
   0   0  16        1.63       -2.04      4.99 o 
   1   0  16      164.09      161.84     11.91 o 
   2   0  16       18.75       10.69      6.18 o 
  -3   1  16        0.38       10.24      6.24 o 
  -2   1  16       11.01       11.49      5.87 o 
  -1   1  16       85.08       84.79      8.06 o 
   0   1  16       22.62       23.16      6.12 o 
   1   1  16       28.36       21.64      6.39 o 
  -2   2  16       22.50       20.27      6.23 o 
  -1   2  16       43.16       38.34      6.81 o 
   0   2  16       42.05       37.51      6.90 o 
   1   2  16       50.33       45.59      7.41 o 
  -2   3  16        6.61        2.44      6.41 o 
  -1   3  16       99.22       89.91      9.51 o 
   0   3  16       11.01        3.53      5.94 o 
  -1   4  16       13.76       11.92      6.61 o 
   0   4  16       19.60       19.21      6.77 o 
  -1  -3  17       34.15       35.90      6.96 o 
   0  -3  17       71.69       75.69      5.77 o 
   1  -3  17        1.81       -3.29      5.12 o 
  -2  -2  17       51.43       50.44      7.77 o 
  -1  -2  17       49.64       49.72      7.16 o 
   0  -2  17       77.92       75.91      7.89 o 
   1  -2  17        8.20       10.35      6.30 o 
  -2  -1  17       21.99       15.54      6.32 o 
  -1  -1  17       44.58       38.53      6.52 o 
   0  -1  17       55.66       44.63      6.81 o 
   1  -1  17        9.16       12.87      6.36 o 
  -2   0  17       36.92       42.19      6.94 o 
  -1   0  17       13.82       11.42      5.80 o 
   0   0  17        5.40       -4.12      5.60 o 
   1   0  17       34.31       30.20      6.75 o 
   2   0  17       15.58       15.52      6.90 o 
  -2   1  17       20.85       20.90      6.43 o 
  -1   1  17       28.32       31.05      6.47 o 
   0   1  17       72.99       69.36      7.69 o 
   1   1  17        9.77        8.22      6.39 o 
  -2   2  17       55.71       53.00      7.79 o 
  -1   2  17       50.97       51.29      7.46 o 
   0   2  17       75.55       72.85      8.40 o 
   1   2  17       14.02       16.72      6.89 o 
  -1   3  17       27.97       19.55      7.12 o 
   0   3  17       71.03       71.84      8.61 o 
   0  -2  18        6.91       -3.52      5.96 o 
  -1  -1  18       21.50       18.82      6.49 o 
   0  -1  18       56.29       54.15      7.31 o 
   1  -1  18       22.98       26.87      7.10 o 
  -1   0  18       74.04       59.83      7.75 o 
   0   0  18        0.50        1.19      6.17 o 
   1   0  18       44.98       50.87      7.85 o 
  -1   1  18       14.99        9.26      6.34 o 
   0   1  18       62.74       57.35      7.91 o 
   1   1  18       23.76       21.88      7.16 o 
   0   2  18        8.54       -0.28      6.59 o 
                                                 
